# Supplementary material for: Integrative exploration of genomic profiles for triple negative breast cancer identifies potential drug targets
Source: Medicine (Baltimore). 2016 Jul 29;95(30):e4321. doi: 10.1097/MD.0000000000004321 (PMC5265847; doi:10.1097/MD.0000000000004321)
Supplement: Supplemental Digital Content [file medi-95-e4321-s001.xls]

## Sheet: Gene Expression (Level 1)
Gene	p-value	Log2(Mean expression difference)	FDR
CD163	5.69e-11	6.9979	3.58e-09
RGS1	5.69e-11	6.90316	6.34e-08
FCGR3A	5.69e-11	6.85562	3.37e-09
MMP7	5.69e-11	6.71861	1.18e-08
EHF	5.69e-11	6.60715	1.66e-09
ASPN	5.69e-11	6.4398	4.24e-09
CXCL9	5.69e-11	6.21884	2.98e-09
ADAMDEC1	5.69e-11	5.86219	5.51e-09
GGTA1	5.69e-11	5.62507	1.81e-08
BBOX1	5.69e-11	5.6173	2.86e-09
RARRES1	5.69e-11	5.48496	2.6e-09
COL3A1	5.69e-11	5.27122	2.46e-09
COL11A1	5.69e-11	5.26085	2.56e-09
CXCL13	5.69e-11	5.25824	1.14e-08
FNDC1	5.69e-11	5.14087	1.1e-08
FGL2	5.69e-11	5.13347	2.9e-08
COL10A1	5.69e-11	5.11507	4.65e-09
CXCL11	5.69e-11	5.03713	3.06e-09
GBP5	5.69e-11	5.01752	2.55e-09
ELF5	6.02e-11	4.8863	1.45e-09
KRT6B	6.72e-11	4.86899	1.41e-09
CLEC14A	5.69e-11	4.8459	2.42e-09
CD93	5.69e-11	4.79836	4.33e-09
KLRB1	5.69e-11	4.78	8.74e-09
IGSF6	5.69e-11	4.75333	9.05e-09
HLA-DRA	5.69e-11	4.73423	6.54e-09
GABRP	7.92e-11	4.65592	1.32e-09
C10orf81	6.02e-11	4.64832	1.56e-09
CSF1R	5.69e-11	4.62548	1.3e-08
HLA-DPA1	5.69e-11	4.60271	1.64e-09
TFCP2L1	5.69e-11	4.59585	2.17e-09
CCL4	5.69e-11	4.58078	1.73e-09
CPXM2	5.69e-11	4.57847	4.41e-08
OLFM4	5.69e-11	4.56894	2.69e-09
COX7A1	5.69e-11	4.55433	2.6e-08
CCL13	5.69e-11	4.54199	1.66e-09
CCL8	5.69e-11	4.53936	2.41e-09
GPR65	5.69e-11	4.53262	3.56e-09
FMOD	5.69e-11	4.48225	1.73e-09
WNT2	5.69e-11	4.45796	3.25e-09
GIMAP4	5.69e-11	4.44395	1.97e-09
SFRP4	6.02e-11	4.42857	1.43e-09
CST6	5.69e-11	4.41863	1.82e-09
SELE	6.02e-11	4.4029	1.46e-09
CD14	5.69e-11	4.36968	3.32e-09
HLA-DRB5	5.69e-11	4.36366	2.34e-09
VTCN1	5.69e-11	4.3633	2.53e-07
ELTD1	5.69e-11	4.31582	3.15e-09
GZMB	5.69e-11	4.29675	1.71e-09
CLDN8	5.69e-11	4.29407	2.03e-08
CCL18	5.69e-11	4.2686	3.9e-08
CILP	7.5e-11	4.2533	1.28e-09
GUCY1A3	5.69e-11	4.25038	1.66e-09
SPARCL1	5.69e-11	4.24469	1.82e-09
LOC441376	7.5e-11	4.24391	1.31e-09
IRF6	5.69e-11	4.21905	5.42e-09
CLEC4E	5.69e-11	4.20418	6.62e-09
PLA2G7	5.69e-11	4.2033	3.22e-09
HLA-DMB	5.69e-11	4.16373	2.48e-09
MS4A7	5.69e-11	4.15766	2.96e-09
TYROBP	5.69e-11	4.14135	1.58e-08
ANKRD22	5.69e-11	4.13576	2.31e-09
CD2	5.69e-11	4.1057	2.3e-09
IGKV1-5	5.69e-11	4.09713	4.01e-09
RASGRP3	5.69e-11	4.09612	9.47e-09
MARCO	5.69e-11	4.08863	2.57e-09
ZNF683	5.69e-11	4.06155	4.61e-08
C15orf48	5.69e-11	4.04504	1.77e-09
EN1	7.5e-11	4.04428	1.27e-09
C16orf30	5.69e-11	4.0392	2.19e-09
AQP9	5.69e-11	4.02603	4.5e-09
GPR34	5.69e-11	4.0132	2.4e-09
GZMK	5.69e-11	3.99469	2.16e-09
C1QC	5.69e-11	3.99465	8.66e-09
CCR5	5.69e-11	3.99153	2.08e-09
CYP7B1	5.69e-11	3.98194	5.33e-09
SMOC2	5.69e-11	3.95369	2.73e-09
VSIG4	5.69e-11	3.95311	1.62e-09
EBI2	5.69e-11	3.94487	3.93e-09
CCL19	5.69e-11	3.94342	1.11e-08
TBX21	5.69e-11	3.93213	1.47e-08
DSC2	5.69e-11	3.92843	1.89e-09
COL1A1	5.69e-11	3.92816	2.85e-09
FPRL2	5.69e-11	3.92289	1.72e-08
VSTM3	5.69e-11	3.91192	1.69e-09
PROM1	5.69e-11	3.88642	4.94e-09
LTB	5.69e-11	3.88	1.63e-09
FCGR2B	5.69e-11	3.8784	3.88e-09
TMEM176A	5.69e-11	3.85261	1.74e-09
CXCL10	5.69e-11	3.8485	1.96e-09
HLA-DPB1	5.69e-11	3.84075	3.24e-09
MMP9	5.69e-11	3.83648	2.87e-09
KCNJ2	5.69e-11	3.82193	1.78e-09
EMCN	5.69e-11	3.80641	3.31e-09
GIMAP6	5.69e-11	3.80452	4.31e-09
HSPB2	5.69e-11	3.80234	2.82e-08
IGKC	5.69e-11	3.79471	4.15e-09
POSTN	5.69e-11	3.79332	3.28e-09
F13A1	5.69e-11	3.78935	4.21e-09
MNDA	5.69e-11	3.78765	2.16e-09
LYPD5	5.69e-11	3.76873	2.09e-09
TLR2	5.69e-11	3.76533	1.22e-08
WDFY4	5.69e-11	3.75115	2.14e-09
FLJ35773	7.5e-11	3.7494	1.28e-09
EGR2	5.69e-11	3.74797	1.87e-09
GNLY	6.36e-11	3.72504	1.44e-09
PDZK1IP1	5.69e-11	3.72492	1.72e-09
PVRL4	5.69e-11	3.72292	3.12e-09
NLRC4	5.69e-11	3.71324	1.92e-09
ETV7	5.69e-11	3.71277	1.74e-09
LAMP3	6.36e-11	3.70602	1.36e-09
GBP4	5.69e-11	3.70582	4.28e-09
MYH11	5.69e-11	3.68476	3.7e-09
PLXDC2	5.69e-11	3.68145	1.6e-09
HLA-DQA2	5.69e-11	3.67798	2.23e-09
CD74	5.69e-11	3.66667	2.24e-09
FABP4	5.69e-11	3.66328	2.37e-09
CD34	5.69e-11	3.65365	5.17e-09
HCK	5.69e-11	3.65177	1.75e-09
ISLR	5.69e-11	3.62636	3.29e-09
C4orf7	6.72e-11	3.60975	1.29e-09
FMO1	5.69e-11	3.60856	3.01e-09
FCGR1A	5.69e-11	3.59885	3.17e-09
SCGB2A2	1.52e-10	3.59111	1.82e-09
RSPO3	5.69e-11	3.5845	2.2e-09
COMP	8.84e-11	3.57177	1.36e-09
CALB2	6.72e-11	3.56602	1.29e-09
C1QA	5.69e-11	3.56533	2.57e-09
TMEM16A	5.69e-11	3.54643	7.09e-09
VGLL1	5.69e-11	3.53627	1.37e-08
EGFL6	5.69e-11	3.53279	1.59e-09
TNFSF13B	5.69e-11	3.52362	5.04e-09
TRPS1	5.69e-11	3.51763	2.36e-09
SLAMF8	5.69e-11	3.51197	2.2e-08
LILRB2	5.69e-11	3.48864	1.78e-09
MMP12	6.06e-10	3.48711	5.05e-09
C1S	5.69e-11	3.48399	2.26e-09
GRP	9.34e-11	3.48213	1.36e-09
FPR1	5.69e-11	3.4774	2.74e-09
FAM83F	5.69e-11	3.46853	2.38e-09
RNASE1	5.69e-11	3.46729	3.19e-09
TMEM176B	5.69e-11	3.46613	5.69e-09
GPR4	5.69e-11	3.45557	2.1e-09
SLC7A7	5.69e-11	3.4542	2.62e-09
ACTA2	5.69e-11	3.45353	2.9e-09
TLR5	5.69e-11	3.44182	2.78e-09
GIMAP7	5.69e-11	3.43057	7.45e-09
CLDN23	5.69e-11	3.42645	2.15e-09
CD27	5.69e-11	3.42016	1.86e-09
TSPYL5	9.86e-11	3.41763	1.4e-09
GLYATL2	1.04e-10	3.41724	1.43e-09
OVOL2	5.69e-11	3.41651	7.86e-09
CRYAB	5.69e-11	3.41366	3.84e-09
SCGB2A1	9.86e-11	3.40818	1.41e-09
PIP	6.36e-11	3.39236	1.37e-09
GBP1	6.02e-11	3.39029	1.51e-09
SAA1	8.84e-11	3.38379	1.34e-09
GZMH	5.69e-11	3.38019	2.99e-09
NCF2	5.69e-11	3.37936	1.9e-09
CPA3	6.02e-11	3.37618	1.47e-09
PLXDC1	5.69e-11	3.37513	1.79e-09
COL8A2	5.69e-11	3.37288	1.67e-09
LCN2	1.23e-10	3.36954	1.6e-09
MSR1	5.69e-11	3.36651	3.38e-08
NFIB	5.69e-11	3.34717	1.6e-09
SCRG1	1.32e-09	3.3431	9.72e-09
C20orf174	5.69e-11	3.3422	2.55e-09
C1QB	5.69e-11	3.3359	3.52e-09
C1orf116	5.69e-11	3.33213	2.35e-09
FCER1A	6.36e-11	3.33033	1.35e-09
SULF1	5.69e-11	3.3301	2.61e-09
TM4SF18	5.69e-11	3.32583	3.66e-09
IGHM	5.69e-11	3.32405	2.15e-09
ZNF469	5.69e-11	3.32215	1.25e-08
GPR171	6.02e-11	3.32105	1.4e-09
CCL5	6.02e-11	3.3172	1.44e-09
IFI44L	9.86e-11	3.31444	1.4e-09
TMEM125	5.69e-11	3.30574	1.08e-08
PLEKHG1	5.69e-11	3.30392	1.68e-09
MX1	5.69e-11	3.30343	1.69e-09
RSAD2	5.69e-11	3.30022	4.76e-09
ADCY4	5.69e-11	3.29665	2.59e-09
PADI2	5.69e-11	3.29442	2.96e-09
VWF	5.69e-11	3.29023	3.03e-09
SLC5A1	6.36e-11	3.28326	1.39e-09
TREM2	5.69e-11	3.28115	1.98e-09
IL2RA	5.69e-11	3.27223	2.11e-09
CTSK	5.69e-11	3.2571	6.3e-09
CBLC	6.02e-11	3.24032	1.64e-09
GALNT3	5.69e-11	3.23932	2.06e-09
KLK7	3.78e-10	3.23908	3.49e-09
EPHB3	5.69e-11	3.23659	1.91e-08
IFI27	5.69e-11	3.22875	2.04e-09
GIMAP1	5.69e-11	3.21799	2.32e-09
MGP	6.02e-11	3.21617	1.54e-09
ROBO4	5.69e-11	3.2137	4.12e-09
IL4I1	5.69e-11	3.2068	2.29e-09
HBB	5.69e-11	3.20625	9.39e-09
IL22RA2	5.69e-11	3.18549	3.4e-09
C1orf162	5.69e-11	3.18152	1.93e-09
GIMAP5	5.69e-11	3.16114	1.99e-08
AOAH	5.69e-11	3.15962	1.79e-09
SAA2	8.37e-11	3.15653	1.31e-09
TNFSF10	5.69e-11	3.14455	5.45e-09
PCDH12	5.69e-11	3.14075	2.72e-09
CHODL	6.02e-11	3.13955	1.41e-09
MPEG1	5.69e-11	3.13629	9.13e-09
ERP27	6.72e-11	3.12927	1.31e-09
LTF	2.75e-10	3.12157	2.74e-09
ARL9	5.69e-11	3.11593	2.12e-09
HIGD1B	5.69e-11	3.11529	1.13e-08
TNFRSF4	5.69e-11	3.11025	1.64e-09
IL18RAP	5.69e-11	3.10589	4.05e-08
HLA-DQA1	5.69e-11	3.10344	2e-09
MFAP5	5.69e-11	3.08667	6.42e-09
GJB2	6.02e-11	3.08459	1.42e-09
KRTCAP3	8.37e-11	3.07438	1.34e-09
GJA4	5.69e-11	3.05502	3.75e-09
EGFLAM	5.69e-11	3.05247	2.47e-09
SLC34A2	5.69e-11	3.04547	4.71e-09
ADORA3	5.69e-11	3.04258	1.71e-09
CXorf36	5.69e-11	3.03942	7.29e-09
HLA-DQB1	5.69e-11	3.03839	1.65e-09
ECM2	5.69e-11	3.03815	1.21e-08
C2orf40	6.02e-11	3.03436	1.43e-09
CLDN5	5.69e-11	3.03077	2.44e-09
PCDH17	5.69e-11	3.0233	3.21e-09
IFNG	1.37e-10	3.01628	1.71e-09
LY75	7.1e-11	3.0156	1.34e-09
TRPV6	5.69e-11	3.00915	2.17e-09
IL12RB2	1.89e-10	3.00601	2.11e-09
HLA-DMA	5.69e-11	3.00569	3.51e-09
C1QTNF5	5.69e-11	2.98922	3.81e-09
ITGB6	6.02e-11	2.98285	1.52e-09
C20orf54	5.69e-11	2.97995	6.22e-09
KLRD1	5.69e-11	2.97965	1.57e-09
FAM101A	6.36e-11	2.97568	1.39e-09
TNFAIP8L2	5.69e-11	2.96682	6.99e-09
CCL7	6.36e-11	2.96263	1.36e-09
RNF152	6.72e-11	2.96139	1.31e-09
PGDS	5.69e-11	2.96109	1.67e-09
KLK5	2.9e-10	2.96057	2.85e-09
OXGR1	2.22e-10	2.95508	2.36e-09
FMO3	5.69e-11	2.94727	2.68e-09
AMY2A	8.84e-11	2.94544	1.35e-09
KLHL34	6.02e-11	2.94495	1.44e-09
FMO2	5.69e-11	2.94171	4.8e-09
FAM49A	5.69e-11	2.93995	2.8e-09
TFEC	6.02e-11	2.93669	1.61e-09
MARCH1	5.69e-11	2.93324	1.57e-09
CCR7	9.34e-11	2.93224	1.38e-09
GIMAP8	5.69e-11	2.93216	5.6e-09
KLHDC7B	6.72e-11	2.93058	1.32e-09
DPT	6.72e-11	2.92915	1.37e-09
ALOX5AP	5.69e-11	2.92658	1e-08
CCRL1	5.69e-11	2.92535	4.04e-09
S100A9	8.84e-11	2.91412	1.32e-09
EMX2OS	5.69e-11	2.91361	1.86e-09
PSMAL	5.69e-11	2.91013	2e-09
HS3ST1	6.72e-11	2.90201	1.32e-09
SLAMF7	5.69e-11	2.90102	4.07e-09
TLR8	5.69e-11	2.89689	8.11e-09
CCL3	5.69e-11	2.89596	4.57e-09
AQP5	9.34e-11	2.89546	1.36e-09
SERPING1	5.69e-11	2.89184	7.8e-08
C8orf47	4.2e-10	2.88993	3.76e-09
NOD2	5.69e-11	2.88934	1.68e-09
GPR84	6.02e-11	2.88689	1.6e-09
TDO2	5.69e-11	2.88537	1.8e-09
GPR18	6.72e-11	2.88515	1.38e-09
LGR6	3.06e-10	2.88476	2.95e-09
OSM	5.69e-11	2.87575	4.37e-09
EDN2	1.52e-10	2.87536	1.81e-09
SGPP2	5.69e-11	2.86359	3.57e-09
CRTAM	5.69e-11	2.85543	1.78e-09
PROM2	5.69e-11	2.8548	1.66e-09
FASLG	5.69e-11	2.84554	3.59e-09
BANK1	5.69e-11	2.84534	1.15e-08
PLVAP	5.69e-11	2.84534	1.68e-09
LST1	5.69e-11	2.84101	2.28e-09
PPP1R1B	1.29e-10	2.83854	1.64e-09
WISP3	9.28e-10	2.83761	7.16e-09
EYA2	6.36e-11	2.83619	1.37e-09
LILRB3	5.69e-11	2.83378	5.96e-09
KRT23	1.98e-09	2.83365	1.37e-08
SLAMF1	6.02e-11	2.83328	1.57e-09
HAPLN3	5.69e-11	2.83115	1.24e-08
HOPX	5.69e-11	2.81624	1.92e-09
MLZE	5.69e-11	2.81252	1.8e-09
CIITA	5.69e-11	2.81162	4.45e-09
MFSD7	5.69e-11	2.81135	2.25e-09
HIST1H1A	1.1e-10	2.8071	1.49e-09
RGS18	5.69e-11	2.79955	2.27e-09
CHI3L1	6.72e-11	2.79607	1.36e-09
FAM3D	6.72e-11	2.79573	1.39e-09
GPR116	5.69e-11	2.79571	3.1e-09
HEYL	5.69e-11	2.79142	6.94e-09
TLR1	5.69e-11	2.78857	2.33e-09
STAB1	5.69e-11	2.78693	4.14e-09
AQP1	5.69e-11	2.7799	2.38e-09
LAMA2	5.69e-11	2.77783	2.52e-09
MRAS	5.69e-11	2.77623	2.7e-09
S100A8	2.75e-10	2.76939	2.74e-09
GREM1	5.69e-11	2.76728	3.62e-09
C5orf29	5.69e-11	2.76665	2.45e-09
LRRC25	5.69e-11	2.75223	1.88e-09
SDS	5.69e-11	2.74295	6.03e-09
SELP	9.34e-11	2.74075	1.39e-09
PXDNL	5.69e-11	2.7389	5.07e-09
XG	5.69e-11	2.72398	2.37e-09
FLJ21511	1.44e-10	2.70148	1.74e-09
GJA5	5.69e-11	2.69818	1.67e-09
HLA-DOA	5.69e-11	2.69217	1.07e-08
P2RY14	5.69e-11	2.69143	3.35e-09
MXRA5	5.69e-11	2.68807	6.26e-09
STAC2	1.52e-10	2.68186	1.8e-09
RBP1	5.69e-11	2.67558	3.5e-09
FAM84A	6.02e-11	2.67443	1.48e-09
ADRA2A	5.69e-11	2.67215	1.75e-09
SLCO2B1	5.69e-11	2.67206	2.86e-09
C16orf77	5.69e-11	2.67146	2.91e-09
RNF144B	5.69e-11	2.67113	2.41e-09
KRT7	5.69e-11	2.66914	1.7e-09
RIPK3	5.69e-11	2.66844	9.94e-09
GPRIN2	7.1e-11	2.65235	1.32e-09
EMX2	5.69e-11	2.65124	1.09e-08
ROPN1B	4.01e-08	2.64785	2.05e-07
SIGLEC1	5.69e-11	2.6477	4.35e-09
CDH3	1.1e-10	2.64705	1.48e-09
FAM30A	5.69e-11	2.64325	3.63e-09
ZBED2	2.47e-10	2.6379	2.54e-09
FRZB	6.02e-11	2.62513	1.45e-09
KDR	5.69e-11	2.62284	2.67e-08
ZNF366	5.69e-11	2.61342	1.89e-09
TC2N	5.69e-11	2.61307	5.63e-09
CCL11	5.69e-11	2.60718	1.99e-09
KCNE3	5.69e-11	2.60633	3.41e-09
STMN2	5.69e-11	2.60253	3.62e-08
MMP11	5.69e-11	2.59428	2.27e-09
NOXO1	2.9e-10	2.58881	2.86e-09
ITGAM	5.69e-11	2.58451	7.68e-09
DEFB1	1.89e-10	2.5833	2.13e-09
UBD	2.42e-09	2.58315	1.63e-08
AZGP1	2.75e-10	2.58262	2.73e-09
PLEK	5.69e-11	2.58137	2.18e-09
C13orf33	5.69e-11	2.57268	2.02e-09
ADAMTS5	5.69e-11	2.56645	7.14e-09
IL33	1.23e-10	2.56238	1.61e-09
PTGDS	6.36e-11	2.55601	1.4e-09
SELM	5.69e-11	2.55497	3.16e-09
SORBS2	5.75e-10	2.54664	4.88e-09
C1orf172	5.69e-11	2.54424	6.9e-09
SLC15A3	5.69e-11	2.54375	2.64e-09
TREM1	5.69e-11	2.54232	8.89e-09
RBP7	6.72e-11	2.53657	1.34e-09
FCN3	5.69e-11	2.53489	2.53e-08
CDH5	5.69e-11	2.52945	3.47e-09
MYBPC1	1.98e-09	2.52844	1.37e-08
MMRN2	5.69e-11	2.52078	2.25e-08
KCND2	5.69e-11	2.51415	2.21e-09
ANKRD35	5.69e-11	2.51374	1.91e-09
KRT15	3.78e-10	2.50928	3.49e-09
PTH2R	6.02e-11	2.50771	1.42e-09
VNN2	6.02e-11	2.50674	1.39e-09
MS4A6A	5.69e-11	2.50633	3.77e-09
SPON1	5.69e-11	2.50619	8.17e-09
ENPP5	3.06e-10	2.49496	2.96e-09
C9orf19	5.69e-11	2.49462	1.58e-09
TMPRSS2	2.97e-10	2.49114	2.9e-09
NOL4	9.86e-11	2.48332	1.4e-09
GBP2	7.1e-11	2.48035	1.35e-09
CALCRL	5.69e-11	2.47891	4.99e-09
APOBEC3A	7.1e-11	2.47795	1.29e-09
PIK3C2G	8.37e-11	2.47781	1.32e-09
HLA-B	6.72e-11	2.47712	1.3e-09
MARVELD3	5.69e-11	2.4745	3.39e-09
PKD2L1	5.69e-11	2.47363	2.93e-09
DSC3	1.49e-08	2.47276	8.29e-08
BHLHB5	5.69e-11	2.47235	2.12e-09
CCDC3	5.69e-11	2.47185	1.99e-09
BOC	5.69e-11	2.47133	3.07e-08
EPHB1	6.72e-11	2.46798	1.29e-09
ECGF1	5.69e-11	2.46594	1.85e-09
GRHL2	5.69e-11	2.45994	1.88e-09
SYTL3	5.69e-11	2.45953	1.78e-09
CXorf21	9.34e-11	2.4541	1.38e-09
TMPRSS13	5.69e-11	2.45288	1.74e-09
SLIT3	5.69e-11	2.44952	3.71e-09
MMP13	1.42e-08	2.44492	7.93e-08
UNQ338	5.9e-10	2.44072	4.97e-09
LMOD1	5.69e-11	2.43592	3.04e-09
TPSAB1	8.37e-11	2.43539	1.3e-09
RTP4	1.88e-09	2.43177	1.31e-08
KRT16	1.53e-09	2.43173	1.1e-08
HORMAD1	2.66e-07	2.42582	1.18e-06
OBP2A	1.61e-10	2.42015	1.9e-09
KLF8	1.16e-10	2.4116	1.55e-09
RP5-1054A22.3	5.69e-11	2.40981	1.85e-09
KCNMB1	5.69e-11	2.40938	1.63e-09
SFT2D2	5.69e-11	2.40899	1.93e-09
GGTLA1	5.69e-11	2.405	7.92e-09
ROPN1	5.55e-08	2.4006	2.76e-07
VDR	6.02e-11	2.39854	1.52e-09
EDG6	8.37e-11	2.39608	1.3e-09
SOX9	6.72e-11	2.39442	1.31e-09
NYD-SP21	5.69e-11	2.39136	3.46e-09
NTRK2	5.69e-11	2.39048	1.01e-08
COL6A6	1.1e-10	2.38938	1.48e-09
C3orf55	8.84e-11	2.38881	1.35e-09
IFIH1	8.37e-11	2.38842	1.35e-09
HRASLS	5.69e-11	2.38831	4.26e-09
GHRL	5.69e-11	2.38589	6.5e-09
KCNK13	6.02e-11	2.38455	1.38e-09
WNT4	7.1e-11	2.37991	1.28e-09
IFIT3	1.61e-10	2.37514	1.87e-09
OLFML2B	5.69e-11	2.37449	1.59e-09
TNF	6.72e-11	2.37287	1.38e-09
GUCY1B3	5.69e-11	2.37124	5.39e-09
ABI3	5.69e-11	2.37059	2.75e-09
C13orf15	5.69e-11	2.36701	4.67e-09
PRICKLE1	6.02e-11	2.36246	1.52e-09
C10orf116	6.02e-11	2.36225	1.49e-09
MFSD4	7.92e-11	2.36173	1.28e-09
CLEC4A	6.36e-11	2.36017	1.45e-09
MAFB	5.69e-11	2.35572	2.22e-09
CCDC102B	5.69e-11	2.35483	2.26e-09
B3GNT5	7.92e-11	2.35393	1.29e-09
FIBIN	5.69e-11	2.35382	6.76e-09
MALL	5.69e-11	2.34907	9.21e-08
NCF1	5.69e-11	2.34628	2.79e-09
CAMP	3.03e-08	2.34497	1.58e-07
CYYR1	7.1e-11	2.34283	1.28e-09
RHBDL2	5.69e-11	2.34005	2.39e-09
TAGAP	8.37e-11	2.33612	1.31e-09
KIT	1.88e-09	2.33017	1.31e-08
LRRC32	5.69e-11	2.32845	2.71e-09
BTLA	7.1e-11	2.3284	1.29e-09
BSPRY	5.69e-11	2.32822	3.14e-09
IFIT2	1.89e-10	2.32587	2.12e-09
COL4A1	5.69e-11	2.32525	1.7e-09
SERTAD4	6.39e-10	2.3197	5.28e-09
GATM	5.69e-11	2.31605	8.45e-08
MYL9	5.69e-11	2.3142	4.05e-09
IRX5	9.18e-10	2.3138	7.09e-09
ST8SIA1	7.5e-11	2.31037	1.3e-09
FBXO32	7.92e-11	2.3098	1.32e-09
SMC1B	1.7e-09	2.30709	1.2e-08
NLRP3	5.69e-11	2.30685	2.18e-09
IGSF9	5.69e-11	2.3016	4.39e-09
CDR1	6.02e-11	2.30126	1.53e-09
CLEC5A	5.69e-11	2.29865	9.21e-09
CTSO	5.69e-11	2.29535	8.97e-09
SEPT4	5.69e-11	2.29214	2.45e-09
CLDN4	5.69e-11	2.2916	1.66e-08
KIAA0644	5.69e-11	2.28845	2.19e-09
LILRA4	6.72e-11	2.28559	1.33e-09
CRISPLD1	1.53e-09	2.28143	1.1e-08
FCN1	5.69e-11	2.28068	2.05e-09
FOLH1	6.02e-11	2.27797	1.56e-09
SPG3A	5.69e-11	2.27534	1.94e-09
CAPS	3.4e-10	2.27128	3.21e-09
CLIC5	5.69e-11	2.27058	2.02e-09
CHIT1	5.69e-11	2.26995	2.28e-09
KCNJ5	5.69e-11	2.26849	2.36e-09
CD72	5.69e-11	2.26823	1.43e-08
DAPK2	5.69e-11	2.26497	2.47e-09
CTHRC1	7.5e-11	2.25839	1.27e-09
EDG1	5.69e-11	2.25468	3.97e-09
CHI3L2	5.93e-09	2.25057	3.59e-08
FAM107A	2.75e-10	2.24663	2.73e-09
GALNTL4	5.69e-11	2.24574	3.3e-09
CA3	6.73e-10	2.24452	5.51e-09
CNGA1	2.47e-10	2.24378	2.54e-09
HLA-F	5.69e-11	2.24326	5.15e-09
DNAJC5B	5.69e-11	2.24322	2.66e-09
ST6GALNAC5	9.18e-10	2.24154	7.09e-09
STYK1	7.1e-11	2.23725	1.31e-09
ST14	5.69e-11	2.23558	1.82e-09
PRPH2	5.69e-11	2.23309	1.98e-09
CXCR6	1.1e-10	2.23285	1.48e-09
NCALD	7.1e-11	2.23179	1.31e-09
C1orf54	5.69e-11	2.22847	2.22e-09
AMICA1	5.69e-11	2.22825	5.66e-09
CYB5R2	8.84e-11	2.22741	1.36e-09
FCER1G	5.69e-11	2.22565	5.73e-09
TMEPAI	6.72e-11	2.22455	1.35e-09
CEBPD	8.37e-11	2.22358	1.31e-09
FZD7	5.69e-11	2.2218	1.87e-09
INHBB	1.99e-10	2.22157	2.17e-09
NR3C2	5.69e-11	2.22006	1.72e-09
ETV6	5.69e-11	2.21893	4.59e-09
TRIM22	1.16e-10	2.21867	1.54e-09
CTSZ	6.02e-11	2.21667	1.4e-09
RCN3	5.69e-11	2.21561	3.96e-09
OAZ3	5.69e-11	2.21535	3.2e-09
ZMYND12	5.69e-11	2.21029	7.24e-09
DDIT4L	1.04e-10	2.20787	1.46e-09
RGMA	6.72e-11	2.20519	1.35e-09
CD79B	8.37e-11	2.20251	1.32e-09
EBF3	5.69e-11	2.19859	3.69e-09
OASL	4.2e-10	2.19739	3.79e-09
PRSS8	5.69e-11	2.19585	1.8e-09
ZNF750	3.22e-10	2.19115	3.07e-09
FOXC1	4.42e-10	2.19033	3.91e-09
HCST	5.69e-11	2.1831	2.34e-09
OBP2B	7.1e-11	2.17994	1.31e-09
LOC388335	5.69e-11	2.17962	3.53e-09
P4HA3	5.69e-11	2.17942	3.42e-09
TNFAIP6	5.69e-11	2.17796	4.43e-09
ICOS	1.04e-10	2.17698	1.45e-09
PTGDR	5.69e-11	2.17133	2.5e-09
B3GALT4	5.69e-11	2.16886	7.62e-09
ADAM8	6.02e-11	2.16777	1.6e-09
SIGLEC10	5.69e-11	2.16772	4.92e-09
FAM19A3	7.09e-10	2.16736	5.75e-09
FLJ22662	6.02e-11	2.16672	1.59e-09
CYP4Z1	2.75e-10	2.16552	2.72e-09
OGFRL1	1.89e-10	2.16156	2.12e-09
MAL2	5.69e-11	2.16088	2.47e-08
SOSTDC1	2.33e-07	2.16047	1.04e-06
HLA-C	6.36e-11	2.16025	1.43e-09
TCF7L1	4.66e-10	2.15924	4.09e-09
CHMP4C	3.58e-10	2.15712	3.34e-09
CENTA2	5.69e-11	2.15131	2.4e-09
CSTA	2.75e-10	2.15105	2.75e-09
CD36	1.44e-10	2.1479	1.77e-09
ENTPD3	5.69e-11	2.14676	3.44e-09
TSHZ2	6.02e-11	2.14297	1.53e-09
FRY	7.1e-11	2.14194	1.35e-09
VCAM1	6.72e-11	2.14184	1.28e-09
STRA8	1.98e-09	2.14149	1.37e-08
ADH1C	5.69e-11	2.14127	6.34e-09
PIK3AP1	5.69e-11	2.13905	6.46e-09
AIM2	9.18e-10	2.13776	7.12e-09
CAPG	5.69e-11	2.13718	8.04e-09
SAMD3	7.5e-11	2.13481	1.3e-09
CD300LF	5.69e-11	2.13447	4.74e-09
FAM109B	5.69e-11	2.13414	1.83e-09
CXCL14	2.82e-09	2.13016	1.87e-08
MAPK13	6.72e-11	2.12905	1.38e-09
SPINT2	5.69e-11	2.12816	2.06e-09
CDH11	5.69e-11	2.12816	2.02e-09
CLEC7A	5.69e-11	2.12786	2.25e-09
SCGB1D2	6.82e-07	2.12499	2.83e-06
CALML5	3.45e-07	2.12453	1.5e-06
TIMD4	2.1e-10	2.12285	2.25e-09
CMKLR1	5.69e-11	2.12108	2.78e-09
CRB3	5.69e-11	2.11946	2.65e-09
HK3	5.69e-11	2.11891	2.83e-09
THRSP	7.09e-10	2.11795	5.76e-09
ID4	6.55e-09	2.11745	3.92e-08
KRT13	1.32e-09	2.11672	9.7e-09
CLUL1	2.75e-10	2.11338	2.76e-09
ATP6V1C2	1.13e-09	2.10981	8.52e-09
CYP4X1	1.01e-08	2.10325	5.8e-08
IBSP	7.92e-11	2.10124	1.29e-09
NKG7	5.69e-11	2.09871	3.05e-09
TACSTD2	1.16e-10	2.09852	1.55e-09
SSPN	1.16e-10	2.09753	1.54e-09
C10orf10	5.69e-11	2.09699	1.85e-09
TNN	1.29e-10	2.09487	1.63e-09
PTAFR	5.69e-11	2.09069	2.94e-09
APOD	7.86e-10	2.08909	6.26e-09
EXPH5	5.69e-11	2.08439	1.6e-09
CXCR3	1.23e-10	2.08435	1.59e-09
RAB25	6.36e-11	2.08085	1.39e-09
TAGLN	6.72e-11	2.08068	1.29e-09
IL20RA	1.7e-10	2.07689	1.97e-09
OAS2	5.69e-11	2.07335	2.67e-09
PARP9	9.86e-11	2.0712	1.41e-09
TACSTD1	6.02e-11	2.07119	1.53e-09
C1orf210	5.69e-11	2.06885	5.25e-09
SPINT1	5.69e-11	2.06739	2.97e-09
DKFZP564O0823	5.69e-11	2.06703	1.86e-09
FAP	5.69e-11	2.06598	5.12e-09
CITED4	1.16e-10	2.06525	1.52e-09
ADAM32	6.02e-11	2.06111	1.54e-09
UNQ473	8.77e-09	2.05845	5.11e-08
CLEC10A	6.36e-11	2.0527	1.37e-09
LAD1	5.69e-11	2.05268	5.93e-09
NDRG2	1.52e-10	2.04836	1.82e-09
SFRP1	1.23e-08	2.04592	6.93e-08
KIAA1217	5.69e-11	2.04302	1.88e-09
ESAM	5.69e-11	2.04271	2.7e-09
CPAMD8	2.08e-09	2.03917	1.43e-08
BTC	9.86e-11	2.03869	1.39e-09
C3AR1	5.69e-11	2.03558	1.65e-09
GRAMD3	5.69e-11	2.0331	2.88e-09
LGALS9	5.69e-11	2.03225	4.97e-09
CD86	5.69e-11	2.03142	6.14e-09
SLITRK6	1.27e-06	2.02801	5.05e-06
SUCNR1	6.36e-11	2.02245	1.35e-09
VMO1	6.36e-11	2.02017	1.44e-09
CCL17	9.86e-11	2.01869	1.4e-09
EFHD1	1.04e-10	2.01512	1.44e-09
HECA	5.69e-11	2.01081	1.92e-09
POU2F3	7.5e-11	2.00596	1.28e-09
TCEAL7	5.69e-11	2.00547	3.27e-09
DUOX1	8.37e-11	2.00527	1.33e-09
OR7E91P	5.69e-11	2.00481	1.33e-08
SSTR2	6.36e-11	2.00418	1.4e-09
ANGPT2	5.69e-11	2.00286	1.61e-09
VSX1	8.84e-11	1.9998	1.35e-09
XAF1	3.78e-10	1.99819	3.49e-09
FAM20A	1.7e-10	1.99562	1.96e-09
C6orf123	6.72e-11	1.99559	1.36e-09
BCL2L10	1.37e-10	1.99275	1.7e-09
LILRB1	6.02e-11	1.99273	1.45e-09
C1orf186	4.07e-06	1.98671	1.51e-05
ADAMTSL3	1.61e-10	1.97799	1.88e-09
FLJ41603	5.69e-11	1.9747	2.3e-09
C6orf15	4.41e-09	1.97327	2.76e-08
RDH10	7.5e-11	1.9707	1.27e-09
C20orf82	5.18e-10	1.9686	4.46e-09
CGN	9.34e-11	1.96628	1.38e-09
PPAP2C	5.69e-11	1.96559	8.45e-09
PODN	5.69e-11	1.9633	4.47e-09
LY6D	1.31e-07	1.96327	6.1e-07
LINCR	1.44e-10	1.96045	1.78e-09
NEBL	8.72e-10	1.96035	6.86e-09
CLDN7	7.46e-10	1.95996	5.99e-09
PTPLAD2	5.46e-10	1.95868	4.68e-09
LYVE1	6.36e-11	1.9579	1.38e-09
PALLD	6.02e-11	1.95426	1.57e-09
GRHL1	6.72e-11	1.95211	1.34e-09
CDS1	5.69e-11	1.95066	1.76e-09
AUTS2	5.69e-11	1.94984	1.69e-08
IQCG	5.69e-11	1.94667	5.28e-09
LPPR4	5.69e-11	1.94651	1.06e-08
PLN	6.72e-11	1.94608	1.33e-09
SPON2	2.22e-10	1.94571	2.35e-09
OLR1	9.86e-11	1.94534	1.4e-09
SCGB1D1	8.06e-07	1.94493	3.3e-06
FAM79B	6.72e-11	1.9441	1.34e-09
HSPA6	7.5e-11	1.94295	1.3e-09
ABCA6	7.1e-11	1.94204	1.34e-09
SLA	5.69e-11	1.94201	2.03e-09
C14orf161	6.02e-11	1.94174	1.54e-09
KIF26B	5.69e-11	1.94093	3.94e-09
ACP5	1.04e-10	1.93376	1.43e-09
SLC8A1	6.02e-11	1.92732	1.42e-09
COL1A2	7.92e-11	1.92668	1.31e-09
SLCO2A1	6.02e-11	1.92659	1.4e-09
ACAN	1.23e-10	1.92587	1.61e-09
SIRPG	5.69e-11	1.92354	2.81e-09
DOK2	6.02e-11	1.92319	1.5e-09
HTRA4	9.34e-11	1.92199	1.37e-09
MYO5B	8.84e-11	1.92183	1.33e-09
BCL2L14	2.47e-10	1.91829	2.54e-09
HEBP2	6.02e-11	1.91501	1.59e-09
DDX58	7.92e-11	1.91249	1.31e-09
ACVRL1	5.69e-11	1.90664	1.91e-09
HAND2	1.89e-10	1.90524	2.11e-09
NUPR1	5.69e-11	1.90518	1.89e-09
PLCG2	5.69e-11	1.90323	2.44e-09
APOB48R	6.36e-11	1.90291	1.4e-09
SCGB3A1	7.5e-11	1.90169	1.32e-09
C11orf52	1.79e-10	1.8992	2.04e-09
C6orf165	6.02e-11	1.89577	1.48e-09
IRF8	5.69e-11	1.89539	1.54e-08
NOTCH3	6.72e-11	1.8942	1.39e-09
ACE2	3.44e-09	1.89391	2.23e-08
TNIP3	6.72e-11	1.89185	1.36e-09
BCL6B	5.69e-11	1.88948	2.58e-09
GRAMD2	7.1e-11	1.88676	1.31e-09
LTBP2	5.69e-11	1.88364	8.24e-09
LILRB5	5.69e-11	1.88301	2.09e-09
SUSD4	5.46e-10	1.883	4.66e-09
MXRA8	6.36e-11	1.88281	1.41e-09
ITGB2	7.1e-11	1.8804	1.32e-09
MIA	2.34e-06	1.88005	8.96e-06
RHCG	4.2e-10	1.87807	3.77e-09
ECHDC3	6.72e-11	1.87663	1.31e-09
RASEF	5.75e-10	1.87335	4.87e-09
CD84	6.72e-11	1.86966	1.34e-09
ENTPD1	5.69e-11	1.86925	1.7e-09
VAMP8	5.69e-11	1.86905	3.11e-09
UGT8	4e-09	1.86518	2.54e-08
MANSC1	9.86e-11	1.86503	1.39e-09
RP4-692D3.1	7.5e-11	1.86421	1.27e-09
MAGIX	5.69e-11	1.86329	1.63e-08
FGR	5.69e-11	1.86253	2.05e-09
ALDH1A3	9.86e-11	1.86045	1.4e-09
SCPEP1	5.69e-11	1.85949	2.11e-09
PTCHD1	1.22e-06	1.85938	4.87e-06
STAP1	1.29e-10	1.85606	1.63e-09
HLA-E	9.34e-11	1.85283	1.35e-09
KCNN4	1.44e-10	1.85206	1.74e-09
KCTD1	7.5e-11	1.85009	1.27e-09
CD48	1.7e-09	1.84933	1.2e-08
SHROOM3	5.69e-11	1.84783	7.35e-09
THBS1	5.69e-11	1.84355	4.1e-09
KLK10	2.54e-07	1.84188	1.13e-06
RELB	6.02e-11	1.84052	1.4e-09
C5orf20	5.69e-11	1.83585	1.59e-09
NOTCH4	5.69e-11	1.83558	1.58e-09
WISP1	5.69e-11	1.8342	2.65e-09
PRELP	5.69e-11	1.83375	1.68e-09
LRRC6	6.36e-11	1.83306	1.36e-09
ADH1A	3.98e-10	1.83137	3.61e-09
BPI	1.13e-09	1.82897	8.53e-09
HSD11B1	2.47e-10	1.82671	2.54e-09
DUSP23	7.92e-11	1.82601	1.28e-09
IRAK3	6.72e-11	1.82515	1.29e-09
FXYD6	6.02e-11	1.81941	1.57e-09
LSR	5.69e-11	1.81839	1.95e-09
KRT81	3.4e-10	1.81125	3.19e-09
PPM2C	7.1e-11	1.81052	1.3e-09
CHRDL2	1.07e-09	1.80993	8.12e-09
COL4A2	5.69e-11	1.8098	6e-09
LMO4	8.28e-10	1.80972	6.55e-09
VWA1	7.5e-11	1.80554	1.29e-09
ITGAX	5.69e-11	1.7985	2.63e-09
POPDC2	5.69e-11	1.79792	1.35e-08
DARC	7.1e-11	1.79593	1.28e-09
SV2B	2.3e-09	1.79382	1.56e-08
SOX17	5.69e-11	1.79313	3.67e-09
EFEMP1	1.04e-10	1.79268	1.46e-09
CDCP1	7.92e-11	1.79109	1.29e-09
C17orf87	5.69e-11	1.79058	3.02e-09
PTPRF	5.69e-11	1.78664	1.72e-09
GJE1	3.78e-10	1.78656	3.5e-09
EFS	7.5e-11	1.78642	1.28e-09
BCL11A	2.22e-10	1.78436	2.35e-09
SIGLEC5	7.1e-11	1.7806	1.34e-09
ARP11	6.02e-11	1.78012	1.64e-09
CLMN	6.02e-11	1.77681	1.59e-09
WIF1	1.89e-10	1.77518	2.11e-09
CTSS	1.44e-10	1.77501	1.75e-09
HERC6	7.46e-10	1.77293	6e-09
LAMC2	2.08e-08	1.77158	1.12e-07
EFNA1	5.69e-11	1.77136	3.73e-09
ZBTB32	5.69e-11	1.76999	4.02e-09
SYK	1.52e-10	1.76987	1.82e-09
FGF1	5.69e-11	1.76832	2.04e-09
SLC12A8	6.02e-11	1.7682	1.54e-09
FUT3	3.8e-09	1.76568	2.44e-08
FRK	2.6e-10	1.76466	2.63e-09
RASGEF1B	5.69e-11	1.76334	2.67e-09
COL5A2	1.04e-10	1.7619	1.43e-09
PLA2G4C	1.37e-10	1.76136	1.71e-09
TRPM2	8.84e-11	1.76135	1.32e-09
FMO4	6.72e-11	1.76064	1.37e-09
ZMYND15	7.1e-11	1.7581	1.36e-09
DNM3	5.69e-11	1.75784	1.61e-09
SLC44A3	1.44e-10	1.75607	1.75e-09
TMEM79	8.37e-11	1.75567	1.33e-09
ARHGEF5	1.37e-10	1.75543	1.72e-09
ELF3	7.1e-11	1.75505	1.33e-09
CYP2J2	1.56e-08	1.75438	8.61e-08
ALPK1	5.69e-11	1.75318	2.01e-09
PAPSS1	6.02e-11	1.75168	1.63e-09
LOC654346	6.36e-11	1.74889	1.42e-09
TRIB1	8.84e-11	1.74812	1.32e-09
RASAL2	5.69e-11	1.74543	1.81e-09
TFEB	5.69e-11	1.74531	1.94e-09
C13orf31	5.69e-11	1.745	4.22e-09
HAO1	5.75e-10	1.74405	4.85e-09
SCIN	1.99e-10	1.74286	2.18e-09
PYHIN1	6.02e-11	1.74246	1.39e-09
LOC339524	5.69e-11	1.74076	3.13e-09
FLJ20160	1.44e-10	1.73794	1.76e-09
CYP39A1	4.41e-09	1.73776	2.77e-08
SFRP2	3.78e-10	1.73743	3.48e-09
TLR7	2.6e-10	1.73709	2.63e-09
CX3CL1	6.02e-11	1.73695	1.41e-09
BIC	5.69e-11	1.73675	2.29e-09
KLK6	8.77e-06	1.73513	3.12e-05
PCDH18	2.1e-10	1.7347	2.28e-09
SLC31A2	7.5e-11	1.73418	1.34e-09
MFI2	9.67e-10	1.7337	7.42e-09
PRF1	8.37e-11	1.73193	1.31e-09
TMEM86A	5.69e-11	1.73188	5.54e-09
RIN2	8.37e-11	1.72895	1.31e-09
TTC9	7.1e-11	1.72702	1.33e-09
TAP1	1.7e-09	1.72313	1.2e-08
FBLN5	7.1e-11	1.72302	1.3e-09
FOLR2	5.69e-11	1.72144	1.04e-08
C9orf47	1.25e-09	1.72095	9.26e-09
GYLTL1B	3.78e-10	1.71995	3.47e-09
MYCT1	5.69e-11	1.7191	1.63e-09
APOL3	6.73e-10	1.71909	5.55e-09
HCP5	5.69e-11	1.71851	2.52e-09
C10orf54	6.72e-11	1.71812	1.3e-09
LIMK2	5.69e-11	1.71596	2.13e-09
KCNS3	2.34e-10	1.71465	2.44e-09
TSPAN33	6.02e-11	1.71447	1.55e-09
PDLIM3	1.79e-10	1.71391	2.02e-09
IL18R1	7.1e-11	1.71324	1.31e-09
HLA-A	1.29e-10	1.71247	1.64e-09
FGF7	5.69e-11	1.7095	5.09e-09
DCD	6.82e-07	1.70881	2.82e-06
IL2RB	7.1e-11	1.70873	1.27e-09
LOC90925	2.47e-10	1.70587	2.56e-09
HNT	5.69e-11	1.70512	2.75e-09
NOX4	1.16e-10	1.70503	1.54e-09
TNFSF12	6.02e-11	1.70388	1.45e-09
EPYC	5.69e-11	1.70349	1.96e-09
SLC11A1	5.69e-11	1.70336	2.01e-09
IRX3	5.46e-10	1.70268	4.69e-09
TPPP3	5.69e-11	1.7015	1.73e-09
C19orf46	1.12e-08	1.69827	6.36e-08
TUSC1	1.79e-10	1.69419	2.02e-09
PCDHB10	1.52e-10	1.69391	1.83e-09
CCL2	3.4e-10	1.6915	3.21e-09
SCHIP1	1.37e-10	1.68997	1.71e-09
MYO6	7.46e-10	1.68946	5.99e-09
FLT3	1.52e-10	1.68862	1.8e-09
TGFB3	5.69e-11	1.68834	2.43e-09
EXOC3L	5.69e-11	1.68829	2.53e-09
LGALS7	5.29e-07	1.68803	2.23e-06
HSPC105	3.44e-09	1.6863	2.23e-08
C1orf198	5.69e-11	1.68316	6.37e-09
TMEM40	2.61e-09	1.6831	1.75e-08
DLL4	5.69e-11	1.68227	6.07e-09
IFNGR1	6.01e-11	1.6789	1.65e-09
CEBPB	6.02e-11	1.6779	1.55e-09
STAT1	2.75e-10	1.67767	2.75e-09
OR7C2	5.69e-11	1.67694	5.57e-09
EFNA4	5.69e-11	1.67489	1.65e-09
SRrp35	5.93e-09	1.67385	3.6e-08
PPP1R14C	2.54e-07	1.67257	1.13e-06
C1orf88	6.02e-11	1.67003	1.46e-09
KLHDC6	1.79e-10	1.66806	2.05e-09
TMEM159	6.02e-11	1.66576	1.49e-09
ALOX5	6.36e-11	1.66492	1.35e-09
CDK2AP1	5.69e-11	1.66481	1.83e-09
CDGAP	6.02e-11	1.66437	1.59e-09
RUNX1T1	1.79e-10	1.65887	2.03e-09
ENPP4	2.75e-10	1.65854	2.73e-09
PACRG	5.69e-11	1.65785	1.84e-09
SLC6A2	1.36e-08	1.65443	7.63e-08
IGF1	9.67e-09	1.65121	5.59e-08
PRKAG2	5.69e-11	1.65085	3.61e-09
GRRP1	5.69e-11	1.65058	2.61e-09
CABYR	2.6e-10	1.64985	2.64e-09
RFTN2	6.36e-11	1.64916	1.37e-09
STK38L	6.72e-11	1.6481	1.29e-09
PPFIBP2	5.69e-11	1.64554	2.95e-09
HSPA12B	5.69e-11	1.64538	1.84e-08
KLK8	0.000111797	1.64524	0.000347809
RARRES3	1.07e-09	1.6412	8.13e-09
FBLN2	7.5e-11	1.64081	1.31e-09
OPTN	1.1e-10	1.64043	1.48e-09
KCTD12	6.36e-11	1.63975	1.43e-09
BCL6	1.7e-10	1.6392	1.95e-09
RASGEF1A	2.52e-08	1.63746	1.33e-07
HTR2B	1.39e-09	1.63706	1.01e-08
LOC338328	5.69e-11	1.63644	3.65e-09
MAP2	3.22e-10	1.63551	3.09e-09
TFAP2C	1.61e-10	1.6355	1.89e-09
SLC45A4	7.1e-11	1.63471	1.29e-09
INHBA	9.34e-11	1.63451	1.36e-09
IFI6	3.44e-09	1.63399	2.22e-08
OR51E1	7.1e-11	1.63077	1.34e-09
SLC44A2	6.02e-11	1.63072	1.5e-09
PAK3	3.8e-09	1.62982	2.43e-08
NPNT	3.44e-09	1.62785	2.22e-08
LMCD1	6.02e-11	1.62702	1.47e-09
B3GNT8	6.72e-11	1.62571	1.33e-09
STK31	2.9e-08	1.62568	1.52e-07
ENPP6	7.1e-11	1.6255	1.32e-09
PIGR	2.96e-09	1.62361	1.95e-08
MYLK	7.5e-11	1.62318	1.3e-09
KMO	6.02e-11	1.62286	1.44e-09
COL12A1	1.99e-10	1.62229	2.19e-09
NAPSA	7.5e-11	1.62203	1.3e-09
PTGIR	5.69e-11	1.62095	6.18e-09
SLIT2	8.84e-11	1.62046	1.36e-09
RP4-747L4.3	3.22e-10	1.61605	3.09e-09
DENND2D	1.23e-10	1.61566	1.59e-09
TINAGL1	6.02e-11	1.61513	1.56e-09
PCMTD1	5.69e-11	1.61401	5.86e-09
PELI1	5.69e-11	1.61398	7.74e-09
SDC1	2.22e-10	1.61125	2.36e-09
C10orf35	5.69e-11	1.61112	5.31e-09
NKAPL	5.69e-11	1.60991	4.85e-09
IFI30	5.69e-11	1.60745	2.09e-09
CLDN3	5.38e-09	1.60578	3.29e-08
STX11	3.22e-10	1.6042	3.07e-09
LRRC1	7.5e-11	1.60169	1.34e-09
PCDH20	7.46e-10	1.60004	6.04e-09
TNFSF11	1.7e-09	1.59995	1.2e-08
DSG3	0.00205461	1.59967	0.00548575
KLF2	5.69e-11	1.59962	2.03e-09
MRVI1	5.69e-11	1.59735	8.52e-09
SLC28A3	3.22e-10	1.59299	3.06e-09
FNBP1L	5.69e-11	1.59268	3.45e-09
DSP	6.36e-11	1.59211	1.43e-09
EDN3	7.3e-08	1.59206	3.55e-07
CFP	9.34e-11	1.59203	1.37e-09
APCDD1	4.42e-10	1.59194	3.92e-09
EDN1	2.96e-09	1.59153	1.96e-08
TBXAS1	6.02e-11	1.59145	1.43e-09
DTNB	6.72e-11	1.58825	1.31e-09
C1QL2	2.9e-10	1.58721	2.85e-09
CIDEA	6.06e-10	1.58373	5.06e-09
IRX2	6.82e-07	1.5837	2.83e-06
CXCL12	6.39e-10	1.58252	5.29e-09
PDGFD	5.69e-11	1.58212	2.31e-09
FUT2	5.69e-11	1.58133	2.54e-09
DSE	7.1e-11	1.58076	1.3e-09
IRF9	1.44e-10	1.58039	1.76e-09
HLA-DOB	7.92e-11	1.57957	1.31e-09
HS3ST2	2.19e-09	1.57815	1.5e-08
ZNF471	6.02e-11	1.57767	1.62e-09
IFIT1	1.43e-07	1.5765	6.63e-07
WFDC2	4.66e-07	1.5758	1.98e-06
MUC15	7e-05	1.5752	0.000222914
LRRC4C	3.98e-10	1.57432	3.63e-09
TRIM43	6.47e-06	1.57372	2.34e-05
RSU1	5.69e-11	1.57165	2.82e-09
FCRL3	5.69e-11	1.57066	3.8e-09
EOMES	1.23e-10	1.57012	1.58e-09
RGS16	8.84e-11	1.5693	1.36e-09
ANKRD38	2.18e-08	1.56781	1.17e-07
SLC39A12	1.52e-10	1.56256	1.82e-09
TMEM71	9.67e-09	1.56068	5.57e-08
LAPTM5	1.1e-10	1.56015	1.47e-09
ADPRH	5.69e-11	1.56013	5.07e-08
KCNJ15	5.46e-10	1.55943	4.65e-09
PDGFRB	5.69e-11	1.55709	2.82e-09
IL1R2	2.47e-10	1.55686	2.53e-09
ATP13A5	1.98e-09	1.55655	1.37e-08
LAG3	4.64e-09	1.5556	2.89e-08
ELL3	6.72e-11	1.55538	1.36e-09
EPN3	1.16e-10	1.5551	1.53e-09
MEX3A	7.96e-09	1.55352	4.67e-08
CCDC110	9.34e-11	1.55141	1.37e-09
CHSY-2	5.69e-11	1.54936	1.95e-09
RBM35A	5.69e-11	1.54819	5.33e-08
RAPGEF5	7.09e-10	1.54661	5.79e-09
GLT8D2	2.47e-10	1.54579	2.53e-09
ZNF532	6.36e-11	1.54573	1.44e-09
PLCH1	8.84e-11	1.5452	1.33e-09
TRIM2	4.87e-09	1.54497	3.01e-08
PRSS22	2.1e-10	1.54398	2.28e-09
PBX1	4.91e-10	1.54329	4.28e-09
DMRT3	7.5e-11	1.54207	1.29e-09
PRND	1.04e-10	1.54096	1.46e-09
TM7SF4	1.89e-10	1.54	2.12e-09
PRLR	6.02e-11	1.53906	1.38e-09
DYSF	5.69e-11	1.53742	1.77e-09
S100A14	6.66e-08	1.53652	3.27e-07
GJB6	8.37e-11	1.53585	1.34e-09
NBLA00301	6.72e-11	1.53477	1.36e-09
FLJ45803	8.72e-10	1.53452	6.85e-09
ZBP1	2.08e-09	1.53389	1.43e-08
C6orf115	7.5e-11	1.53374	1.28e-09
NPL	5.69e-11	1.53303	2.89e-09
C12orf54	7.5e-11	1.53303	1.28e-09
INDO	1.02e-05	1.53172	3.6e-05
TBC1D24	6.72e-11	1.52998	1.41e-09
SRD5A2	7.86e-10	1.5296	6.28e-09
EDIL3	1.43e-07	1.5296	6.63e-07
ADH1B	1.07e-09	1.52922	8.1e-09
ART3	0.00010817	1.52893	0.000336878
KIAA1383	6.02e-11	1.52719	1.51e-09
DKFZP586H2123	6.36e-11	1.52601	1.41e-09
CTGF	1.1e-10	1.5246	1.49e-09
DOPEY1	6.36e-11	1.52397	1.43e-09
DSG2	3.58e-10	1.5218	3.35e-09
RGS2	1.64e-08	1.52144	9.03e-08
PRRG2	1.99e-10	1.52142	2.17e-09
GRHL3	4.21e-08	1.51747	2.14e-07
SH3RF1	7.92e-11	1.51681	1.3e-09
CDH1	1.25e-09	1.51497	9.29e-09
LTC4S	5.69e-11	1.51432	2.92e-09
MAOB	3.21e-06	1.51397	1.21e-05
HLA-G	6.72e-11	1.51349	1.35e-09
TMSL3	8.84e-11	1.51284	1.36e-09
FCGR2A	2.9e-10	1.51263	2.85e-09
SKAP1	2.3e-09	1.51061	1.56e-08
CSN3	6.08e-08	1.51	3e-07
KIF19	6.02e-11	1.50979	1.47e-09
LIPH	1.07e-08	1.5095	6.11e-08
C18orf45	5.69e-11	1.50923	2.04e-09
PPEF1	2.34e-10	1.50692	2.45e-09
CD82	8.84e-11	1.50657	1.36e-09
ZMYND11	5.69e-11	1.50543	2.08e-09
KIAA1688	5.69e-11	1.50506	1.7e-09
ELN	1.88e-09	1.50391	1.31e-08
DSC1	1.16e-10	1.50371	1.53e-09
CXCL16	7.5e-11	1.5028	1.33e-09
ZNF502	7.46e-10	1.5011	6.03e-09
MORN3	1.37e-10	1.50099	1.72e-09
KGFLP1	7.1e-11	1.49862	1.33e-09
MLF1	3.22e-10	1.49834	3.08e-09
RASD1	7.58e-09	1.49818	4.47e-08
GPR172B	7.1e-11	1.49772	1.35e-09
RP13-347D8.3	6.72e-11	1.49682	1.31e-09
TGM5	5.69e-11	1.49632	1.64e-09
THSD7A	5.69e-11	1.49596	1.98e-09
NCOA7	4.66e-10	1.4958	4.09e-09
LPL	1.08e-06	1.49551	4.35e-06
BGN	6.72e-11	1.49231	1.37e-09
RGS13	5.69e-11	1.49182	4.09e-09
OMD	5.38e-09	1.48969	3.29e-08
EDNRA	1.04e-10	1.48839	1.44e-09
ZNF285A	1.99e-08	1.48762	1.07e-07
CYBB	1.79e-09	1.48671	1.26e-08
PRKAG3	2.22e-10	1.48555	2.37e-09
SLC26A7	1.1e-10	1.48463	1.48e-09
SMPDL3B	1.37e-10	1.48424	1.73e-09
CNTN3	5.69e-11	1.48418	1.84e-09
C18orf34	5.69e-11	1.48412	2.06e-09
FZD1	5.69e-11	1.4838	2.07e-09
DPEP2	1.04e-10	1.48357	1.45e-09
SMARCA2	6.36e-11	1.48309	1.39e-09
ARPM1	2.1e-10	1.48242	2.28e-09
PLEKHB1	1.19e-09	1.4823	8.94e-09
SMAD1	5.69e-11	1.47853	1.71e-09
TRPC6	5.69e-11	1.47768	3.23e-09
ENPEP	2.6e-10	1.47671	2.66e-09
BATF2	4.66e-07	1.47557	1.98e-06
ADORA1	1.39e-09	1.47545	1.01e-08
FLJ20273	1.23e-10	1.47512	1.61e-09
SLC39A2	8.72e-10	1.47483	6.83e-09
KIAA1909	2.75e-10	1.47464	2.77e-09
SKIP	5.69e-11	1.47302	2.35e-09
P2RY13	5.69e-11	1.47257	2.13e-09
ARMC3	7.96e-09	1.47123	4.68e-08
KCNK17	1.46e-09	1.4699	1.05e-08
ATP13A4	9.18e-10	1.46979	7.13e-09
F11R	5.69e-11	1.46937	2.9e-09
FAM110B	1.61e-10	1.46868	1.87e-09
CLECL1	6.88e-09	1.46846	4.1e-08
MPZL1	5.69e-11	1.46429	7.98e-09
TRAM1L1	3.06e-10	1.46203	2.97e-09
SRGN	5.18e-10	1.46035	4.47e-09
ZNF454	4.66e-10	1.45975	4.1e-09
ZNF32	5.69e-11	1.45968	1.78e-08
MFAP3L	8.37e-11	1.45941	1.33e-09
CARD9	2.1e-10	1.45727	2.25e-09
PTPRE	1.37e-10	1.45663	1.72e-09
SOX11	2.53e-06	1.45582	9.65e-06
PIK3IP1	1.16e-10	1.45435	1.52e-09
THNSL2	3.8e-09	1.45431	2.43e-08
SDCBP2	3.11e-09	1.45415	2.04e-08
SEMA4A	5.69e-11	1.45233	2.98e-08
SLFN13	4.61e-08	1.45207	2.33e-07
WWC1	5.69e-11	1.45135	1.87e-09
MARCKS	5.69e-11	1.45036	1.61e-09
TSHZ3	1.61e-10	1.44869	1.89e-09
RASSF6	2.75e-10	1.44662	2.77e-09
EPSTI1	9.18e-10	1.44498	7.09e-09
CLEC1A	5.69e-11	1.44393	7.4e-09
PPP2R3A	9.34e-11	1.44364	1.37e-09
CCDC48	5.69e-11	1.44355	8.31e-09
SH3PXD2B	5.69e-11	1.44314	9.75e-09
PKP1	5.55e-08	1.44101	2.76e-07
PEA15	5.69e-11	1.43995	2.1e-09
LOC155006	7.86e-10	1.43986	6.25e-09
DGAT2	5.75e-10	1.43924	4.86e-09
CRISPLD2	5.69e-11	1.43711	1.79e-09
FOXL1	2.34e-10	1.43555	2.44e-09
ZNF436	5.69e-11	1.43487	1.58e-09
ISG15	4.4e-08	1.43417	2.23e-07
EMILIN2	2.22e-10	1.43416	2.37e-09
COL5A3	9.86e-11	1.43315	1.42e-09
NME5	9.53e-07	1.43311	3.87e-06
USP18	1.16e-10	1.43237	1.52e-09
CD274	1.04e-10	1.43157	1.43e-09
OAT	1.04e-10	1.43132	1.44e-09
ANKRD45	1.32e-09	1.43065	9.69e-09
RASSF4	1.88e-09	1.42885	1.31e-08
TBX5	5.69e-11	1.42802	3.87e-09
DDR1	6.72e-11	1.42741	1.35e-09
ARHGAP30	2.22e-10	1.42622	2.37e-09
ADAM28	2.47e-10	1.42513	2.55e-09
NOVA2	6.02e-11	1.42482	1.46e-09
CHST1	5.69e-11	1.4236	3.09e-09
KIAA1305	8.84e-11	1.42354	1.35e-09
BST1	9.86e-11	1.42311	1.42e-09
GRIN3A	7.5e-11	1.42219	1.33e-09
KRT6C	2.43e-06	1.42182	9.29e-06
SLC7A10	1.32e-09	1.42061	9.66e-09
C20orf134	5.46e-10	1.41909	4.67e-09
CYP1B1	2.23e-07	1.41842	9.99e-07
GPRC5B	5.69e-11	1.4172	7.19e-09
DCN	1.49e-08	1.41564	8.29e-08
ATP8B4	1.61e-10	1.41491	1.88e-09
RGS10	1.52e-10	1.41461	1.81e-09
SQRDL	4.42e-10	1.41442	3.91e-09
KRT6A	5.99e-06	1.41421	2.18e-05
GPR56	8.84e-11	1.41312	1.33e-09
SH3BGR	5.18e-10	1.41225	4.47e-09
CD79A	8.37e-11	1.41144	1.33e-09
SCARF1	5.69e-11	1.41074	2.18e-09
POMC	2.34e-10	1.41027	2.44e-09
DAPL1	5.15e-05	1.41012	0.00016641
CNTN4	9.21e-09	1.40776	5.35e-08
LBH	5.69e-11	1.4076	2.53e-09
PLSCR4	3.58e-10	1.40678	3.33e-09
CTSW	5.69e-11	1.40359	2.5e-09
CA6	5.75e-10	1.40352	4.87e-09
PRKX	7.1e-11	1.40203	1.28e-09
CCDC6	7.5e-11	1.40136	1.32e-09
APP	2.34e-10	1.40092	2.47e-09
COX4I2	5.69e-11	1.4008	1.84e-09
PPP1R9A	2.1e-10	1.40074	2.26e-09
MYOZ1	2.47e-10	1.39999	2.53e-09
CMTM8	1.52e-10	1.39755	1.8e-09
PAK6	5.69e-11	1.39632	5.48e-09
PKDREJ	1.99e-10	1.39565	2.18e-09
VAV3	5.3e-08	1.39548	2.65e-07
IGFL2	2.29e-08	1.39456	1.22e-07
PRKCH	7.92e-11	1.3943	1.29e-09
PDGFRL	4.66e-10	1.39261	4.1e-09
RCAN3	5.69e-11	1.39104	7.8e-09
RNF19B	7.5e-11	1.38852	1.33e-09
SPI1	1.16e-10	1.38823	1.55e-09
C7	2.1e-10	1.38781	2.28e-09
C10orf118	5.69e-11	1.38745	2.23e-09
TES	1.07e-09	1.3872	8.11e-09
KLHL24	5.69e-11	1.38695	6.85e-09
AIM1	2.22e-10	1.38685	2.35e-09
LPP	8.84e-11	1.38667	1.34e-09
XCL2	2.08e-09	1.38635	1.43e-08
TCF7L2	8.37e-11	1.38505	1.3e-09
KIAA0247	5.69e-11	1.38428	2.16e-08
C9orf52	1.23e-10	1.38423	1.6e-09
TNFAIP2	2.6e-10	1.38398	2.64e-09
C10orf59	2.34e-10	1.38269	2.46e-09
FAM110A	6.36e-11	1.38247	1.42e-09
TTYH1	1.08e-06	1.38246	4.35e-06
PIK3R1	1.04e-10	1.38193	1.44e-09
C2orf54	2.25e-06	1.38177	8.62e-06
HTRA3	1.52e-10	1.38067	1.83e-09
ECHDC2	5.69e-11	1.37949	2.07e-08
IL1R1	1.7e-10	1.37917	1.96e-09
LOC150763	8.37e-11	1.37885	1.3e-09
C14orf37	7.5e-11	1.37825	1.34e-09
C1orf102	8.37e-11	1.37804	1.3e-09
FGFR2	7.11e-07	1.37795	2.94e-06
TMEM17	7.1e-11	1.37728	1.31e-09
ARHGEF10L	7.92e-11	1.36933	1.28e-09
ZFP2	3.06e-10	1.36887	2.98e-09
KRT4	5.69e-11	1.36813	9.65e-09
PRSS27	9.21e-09	1.36729	5.34e-08
SUSD2	1.44e-10	1.36599	1.78e-09
SCEL	4.23e-06	1.36459	1.56e-05
B2M	5.18e-10	1.36395	4.48e-09
LOC342897	6.36e-11	1.36383	1.45e-09
CD226	3.22e-10	1.36275	3.07e-09
C20orf160	1.29e-10	1.36087	1.65e-09
EMP1	1.16e-09	1.36084	8.73e-09
RAB40B	1.23e-10	1.35991	1.59e-09
LGI2	2.1e-10	1.35968	2.26e-09
FILIP1	2.22e-10	1.35954	2.36e-09
TIAM2	8.72e-10	1.35923	6.86e-09
PSTPIP1	3.4e-10	1.35851	3.2e-09
SPSB1	5.69e-11	1.35801	1.75e-08
HVCN1	5.69e-11	1.35799	1.27e-08
TMEM139	2.33e-07	1.3571	1.04e-06
CCDC80	5.75e-10	1.35699	4.86e-09
OCIAD2	1.44e-10	1.3566	1.75e-09
ESRRG	1.17e-08	1.35247	6.63e-08
SLC35F3	4.75e-06	1.35175	1.75e-05
ARHGAP25	7.5e-11	1.35155	1.27e-09
CD248	1.04e-10	1.35135	1.42e-09
HOOK1	7.1e-11	1.34848	1.29e-09
PDLIM5	4.91e-10	1.34776	4.29e-09
LEP	5.69e-11	1.3475	4.49e-09
MTSS1	3.8e-09	1.34681	2.43e-08
SERPINB5	3.16e-07	1.34666	1.38e-06
FLJ20035	1.43e-07	1.34657	6.62e-07
NFIA	2.78e-07	1.3453	1.23e-06
DLGAP1	1.22e-06	1.34509	4.87e-06
SH3YL1	1.19e-09	1.34329	8.88e-09
GNGT2	7.5e-11	1.3431	1.32e-09
LAIR1	1.99e-10	1.34275	2.19e-09
SOX4	1.16e-10	1.34251	1.54e-09
ZNF524	6.02e-11	1.34215	1.41e-09
TLR4	2.1e-10	1.34185	2.27e-09
PERP	3.58e-10	1.34133	3.32e-09
KIAA1881	1.02e-09	1.34058	7.79e-09
ATP8A1	9.34e-11	1.33935	1.35e-09
ULK2	6.02e-11	1.33897	1.61e-09
WNT10A	2.08e-09	1.33884	1.43e-08
NFKBIE	7.5e-11	1.33743	1.34e-09
FGD2	5.69e-11	1.33695	3.36e-09
IL7R	1.44e-06	1.33625	5.68e-06
HES5	4.91e-10	1.33594	4.26e-09
MMAA	5.69e-11	1.3358	1.56e-08
ALDH2	7.46e-10	1.33564	6.03e-09
BIK	3.11e-09	1.33367	2.04e-08
MCOLN2	1.19e-09	1.33364	8.89e-09
PF4V1	7.1e-11	1.33219	1.28e-09
CEBPE	5.69e-11	1.33151	2.03e-07
L3MBTL4	3.4e-10	1.33055	3.19e-09
INSR	5.69e-11	1.32975	1.81e-09
MAP6	3.98e-10	1.32945	3.62e-09
TRIM6-TRIM34	6.39e-10	1.32845	5.29e-09
ARHGAP9	2.82e-09	1.32814	1.87e-08
FAM50B	6.66e-08	1.32798	3.27e-07
SELL	1.7e-10	1.32732	1.97e-09
KLRG2	3.18e-08	1.32658	1.66e-07
NXN	7.86e-10	1.32653	6.25e-09
FRMD4B	1.23e-10	1.32322	1.59e-09
CCIN	5.69e-11	1.32236	8.81e-09
MGST3	6.02e-11	1.322	1.43e-09
GPR78	8.84e-11	1.32153	1.36e-09
C2orf55	1.16e-10	1.3206	1.53e-09
HRASLS5	9.34e-11	1.32059	1.37e-09
ITGA9	1.37e-10	1.32014	1.71e-09
FBLIM1	6.02e-11	1.32012	1.6e-09
PRRG4	8.84e-11	1.31918	1.35e-09
KL	5.69e-11	1.31684	2.32e-09
PLEKHF1	2.9e-10	1.31635	2.84e-09
SKIL	6.72e-11	1.31614	1.3e-09
MPZL2	1.61e-10	1.31612	1.89e-09
NDRG4	3.11e-09	1.31585	2.04e-08
ACTG2	8.45e-06	1.31575	3.02e-05
ZFP36L2	1.25e-09	1.31479	9.26e-09
GPR110	1.5e-07	1.31326	6.92e-07
VSTM2L	7.64e-08	1.31237	3.7e-07
7A5	2.44e-07	1.31191	1.09e-06
TCEA3	2.08e-09	1.31161	1.43e-08
CD59	1.7e-10	1.31139	1.96e-09
C6orf168	8.77e-09	1.31096	5.11e-08
MAP9	3.78e-10	1.30908	3.49e-09
LBP	1.22e-06	1.30686	4.87e-06
DUOXA1	5.69e-11	1.30491	5.36e-09
CMTM7	3.8e-09	1.30444	2.44e-08
TDRD5	1.23e-10	1.30365	1.61e-09
SAMHD1	3.8e-09	1.30352	2.44e-08
SORBS1	2.9e-10	1.30347	2.84e-09
STAT4	5.46e-10	1.30292	4.66e-09
H2AFY2	1.72e-08	1.30248	9.42e-08
SGIP1	2.47e-10	1.30241	2.55e-09
DMN	4.83e-08	1.30198	2.43e-07
NPPC	1.08e-06	1.30191	4.35e-06
CD4	6.02e-11	1.30179	1.63e-09
CKMT2	2.52e-08	1.3003	1.34e-07
SLC22A16	1.25e-09	1.29894	9.3e-09
CCDC67	1.32e-09	1.29679	9.66e-09
HSD17B14	5.69e-11	1.2965	1.93e-09
GSN	7.5e-11	1.29635	1.31e-09
LYNX1	8.84e-11	1.29628	1.33e-09
SLC16A8	3.06e-10	1.2954	2.97e-09
GADD45G	5.69e-11	1.29492	7.56e-09
GRID1	5.69e-11	1.29373	1.02e-08
SGPL1	5.69e-11	1.29307	3.08e-09
PHF11	9.18e-10	1.29251	7.1e-09
C1orf90	7.1e-11	1.29096	1.3e-09
THBS3	1.04e-10	1.29001	1.43e-09
MARCH2	5.69e-11	1.28867	2.12e-09
PTPRK	4.2e-10	1.28836	3.75e-09
PRSS16	1.63e-06	1.28823	6.37e-06
SLC43A2	6.02e-11	1.28747	1.44e-09
WDR78	1.99e-10	1.28742	2.17e-09
CD80	5.69e-11	1.287	1.61e-09
FAM89B	5.69e-11	1.28688	3.85e-09
LILRB4	5.69e-11	1.28611	3.07e-09
IL1B	4.83e-08	1.28565	2.43e-07
ADAMTS4	8.37e-11	1.28535	1.33e-09
TULP4	5.69e-11	1.28513	2.14e-09
MAGI2	1.02e-09	1.28492	7.77e-09
THBS4	1.17e-06	1.28489	4.68e-06
FPRL1	1.02e-09	1.28452	7.8e-09
C10orf57	5.69e-11	1.28298	7.51e-09
KLF5	3.66e-08	1.28118	1.88e-07
KRT19	2.29e-08	1.28049	1.22e-07
OLFML1	5.69e-11	1.28015	4.55e-09
PLIN	4.41e-09	1.27807	2.77e-08
OSR1	9.46e-06	1.27689	3.35e-05
KCNJ16	8.06e-07	1.27662	3.3e-06
ABHD7	1.71e-07	1.27525	7.79e-07
CORIN	6.02e-11	1.27501	1.58e-09
GPR137B	1.16e-10	1.27413	1.53e-09
TSGA10	7.09e-10	1.27361	5.75e-09
IL18BP	6.02e-11	1.27114	1.48e-09
AKR1CL2	1.25e-09	1.27109	9.27e-09
TMOD2	7.92e-11	1.27034	1.29e-09
ALDH9A1	1.1e-10	1.26858	1.5e-09
GFRA3	1.44e-10	1.26839	1.76e-09
ZNF239	1.7e-10	1.26749	1.95e-09
VPREB3	6.02e-11	1.2663	1.39e-09
TSPAN12	6.73e-10	1.26606	5.51e-09
BCL3	2.9e-10	1.26598	2.84e-09
MESP1	5.65e-09	1.26548	3.44e-08
ZNF438	8.84e-11	1.26545	1.34e-09
FCGBP	1.79e-07	1.26386	8.14e-07
ELAVL2	3.92e-07	1.26383	1.69e-06
SLC26A9	7.75e-05	1.26355	0.00024605
CALM2	5.69e-11	1.26087	6.11e-09
SUSD5	1.56e-05	1.26031	5.37e-05
FLJ37440	6.72e-11	1.25927	1.35e-09
KIAA1727	9.18e-10	1.25911	7.15e-09
CD83	1.44e-10	1.25878	1.77e-09
RC3H1	3.06e-10	1.2587	2.96e-09
VASP	2.22e-10	1.25856	2.37e-09
SPTBN5	5.69e-11	1.25682	1.62e-09
SIGLEC9	6.72e-11	1.25607	1.3e-09
SLC41A2	1.53e-09	1.25522	1.1e-08
KCNJ8	1.1e-10	1.25479	1.5e-09
LAPTM4A	5.69e-11	1.25396	3.91e-09
SLURP1	1.23e-10	1.25388	1.6e-09
RHBDL1	7.1e-11	1.25159	1.32e-09
PIK3R3	6.02e-11	1.25152	1.39e-09
MID2	1.44e-10	1.25007	1.75e-09
MOP-1	5.69e-11	1.24908	3.9e-09
PLB1	9.86e-11	1.2474	1.41e-09
IFIT5	7.92e-11	1.2469	1.3e-09
PPL	1.19e-09	1.24673	8.94e-09
KCNQ3	5.69e-11	1.24618	3.75e-08
DNAJA4	1.32e-09	1.24602	9.68e-09
LAX1	2.9e-08	1.2456	1.52e-07
SPNS2	5.69e-11	1.24505	2.42e-09
SLC2A5	6.72e-11	1.24384	1.38e-09
PBXIP1	9.86e-11	1.24372	1.42e-09
INGX	4.42e-10	1.24365	3.92e-09
CCL23	1.1e-10	1.24342	1.48e-09
C8orf51	2.08e-09	1.24299	1.43e-08
CASC1	4.2e-10	1.2427	3.77e-09
SHE	7.1e-11	1.24241	1.35e-09
C1orf78	2.1e-10	1.24122	2.25e-09
C11orf16	6.02e-11	1.24104	1.5e-09
LUM	1.42e-08	1.24095	7.92e-08
SAMD12	1.29e-10	1.24071	1.65e-09
AKAP13	6.36e-11	1.24061	1.35e-09
RTN1	5.69e-11	1.24028	1.17e-08
KCNQ1	8.37e-11	1.24015	1.34e-09
PCDHB6	5.52e-05	1.23985	0.000177721
GATA6	2.53e-06	1.2394	9.64e-06
TFF2	0.00184697	1.23862	0.00496334
EFCAB1	7.5e-11	1.2373	1.3e-09
FAM92B	1.39e-09	1.23721	1.01e-08
SCYL3	8.84e-11	1.23692	1.34e-09
TBX19	1.37e-10	1.23598	1.7e-09
CCL21	5.69e-11	1.23418	4.83e-09
SYT8	7.24e-05	1.23404	0.000230268
ATP6V0A4	1.78e-05	1.23403	6.08e-05
TNFRSF9	1.36e-08	1.23386	7.62e-08
MB	3.48e-06	1.23294	1.3e-05
PLEKHG6	1.29e-10	1.23247	1.65e-09
EHD4	8.37e-11	1.23069	1.32e-09
CDC42SE1	5.69e-11	1.23065	3.74e-09
PSCD4	1.7e-10	1.22924	1.96e-09
DTX3L	2.42e-09	1.22888	1.64e-08
LAMP1	5.69e-11	1.22798	1.91e-09
TLR10	1.52e-10	1.22768	1.82e-09
ARHGEF9	6.06e-10	1.22701	5.06e-09
KRT33A	6.88e-09	1.22585	4.1e-08
MYH9	6.39e-10	1.2246	5.28e-09
CPNE5	7.5e-11	1.22377	1.29e-09
JDP2	3.06e-10	1.22353	2.98e-09
TRAF3IP2	1.1e-10	1.22345	1.48e-09
NMNAT3	7.58e-09	1.22328	4.48e-08
C17orf44	5.69e-11	1.22233	2.21e-09
ATP6V0E1	1.52e-10	1.2212	1.8e-09
CLCN4	4.64e-09	1.22027	2.89e-08
OLFM2	5.69e-11	1.21991	3.33e-09
TLX1	2.9e-08	1.21922	1.52e-07
AP1M2	1.02e-09	1.21906	7.77e-09
TMEM65	1.7e-10	1.21846	1.97e-09
TRAF3IP3	4.41e-09	1.21799	2.75e-08
PTK7	9.86e-11	1.21798	1.42e-09
PAPSS2	1.81e-08	1.21778	9.88e-08
RGS9	1.1e-07	1.21434	5.21e-07
PIWIL4	3.66e-08	1.21339	1.88e-07
MORC4	1.89e-10	1.21328	2.1e-09
SEPW1	1.04e-10	1.21299	1.46e-09
MMRN1	6.72e-11	1.21214	1.3e-09
C20orf151	7.5e-11	1.21211	1.33e-09
ADIPOQ	1.29e-10	1.21174	1.64e-09
PLSCR1	4.87e-09	1.21146	3.01e-08
DOCK9	2.34e-10	1.20988	2.47e-09
IGFBP7	1.25e-09	1.20754	9.28e-09
FCRL5	1.7e-09	1.20732	1.2e-08
RASD2	3.22e-10	1.20706	3.08e-09
CNN3	1.52e-10	1.20653	1.82e-09
PKP3	6.02e-11	1.20598	1.6e-09
FXYD3	2.04e-07	1.20583	9.19e-07
LALBA	1.49e-08	1.2047	8.27e-08
TP53BP2	2.9e-10	1.20461	2.83e-09
POU2F2	6.02e-11	1.20379	1.51e-09
IL8RB	6.36e-11	1.20211	1.4e-09
CENTD1	3.78e-10	1.2019	3.46e-09
LTBR	7.1e-11	1.20087	1.3e-09
LOC201175	7.09e-10	1.20075	5.78e-09
MRCL3	9.34e-11	1.20046	1.36e-09
FTMT	6.02e-11	1.19932	1.48e-09
GGT6	1.44e-10	1.19885	1.75e-09
HPSE	4.66e-10	1.19832	4.09e-09
ENTHD1	4.21e-08	1.19537	2.15e-07
INADL	6.02e-11	1.1946	1.5e-09
KHDRBS3	1.04e-06	1.1939	4.2e-06
ZNF323	4.91e-10	1.19376	4.29e-09
MAGEH1	2.34e-10	1.1936	2.46e-09
ARL6IP5	7.92e-11	1.19317	1.31e-09
MFGE8	3.66e-08	1.19254	1.88e-07
TRIM29	3.16e-07	1.19237	1.38e-06
C1orf38	2.19e-09	1.19191	1.49e-08
AEBP1	1.62e-09	1.19183	1.15e-08
TMEM25	6.72e-11	1.19148	1.32e-09
MGC102966	2.21e-05	1.19092	7.48e-05
ARL5B	1.37e-10	1.18933	1.72e-09
OXT	5.69e-11	1.18914	6.67e-09
KIAA1128	5.69e-11	1.1891	5.63e-08
SHANK3	6.02e-11	1.18877	1.61e-09
CHIA	4.66e-10	1.18804	4.12e-09
CREB3L4	6.22e-10	1.18758	5.18e-09
NFIX	1.32e-09	1.18752	9.69e-09
CNFN	8.36e-11	1.18729	1.35e-09
CD52	9.14e-07	1.18622	3.72e-06
PRTFDC1	1.33e-06	1.18597	5.27e-06
SH2D3C	7.1e-11	1.18406	1.34e-09
TSPAN15	6.73e-10	1.18394	5.52e-09
DACH1	2.18e-08	1.18281	1.17e-07
NTRK3	4.66e-10	1.18259	4.08e-09
CABP7	6.36e-11	1.18204	1.38e-09
C15orf52	2.52e-08	1.18199	1.34e-07
C6orf47	5.69e-11	1.18191	1.57e-09
CD207	5.69e-11	1.18022	2.74e-08
RARB	2.9e-07	1.18002	1.27e-06
TSPAN9	5.69e-11	1.17773	4.87e-09
IFNGR2	6.36e-11	1.17735	1.41e-09
SIPA1L3	9.86e-11	1.17726	1.39e-09
YPEL5	6.02e-11	1.17683	1.4e-09
MTF1	1.37e-10	1.17654	1.73e-09
ACSL1	1.07e-09	1.1763	8.14e-09
TMEM119	7.1e-11	1.17566	1.33e-09
CREB3L2	4e-09	1.17316	2.53e-08
VMAC	6.72e-11	1.17155	1.37e-09
WNT6	1.07e-08	1.17124	6.11e-08
LOC644186	3.49e-08	1.17075	1.8e-07
ITGA6	1.33e-06	1.17069	5.27e-06
ITGB8	4.66e-10	1.17039	4.11e-09
TMSB10	7.5e-11	1.17	1.29e-09
FLJ25791	1.44e-10	1.16975	1.75e-09
FAM26B	2.6e-10	1.16964	2.65e-09
SMR3A	6.36e-11	1.16932	1.38e-09
CFH	3.11e-09	1.16923	2.03e-08
ELAVL4	1.94e-10	1.1685	2.14e-09
KLHDC8A	5.69e-11	1.16846	1.72e-09
NEK11	7.1e-11	1.16841	1.28e-09
DENND1B	6.72e-11	1.16825	1.4e-09
KIAA1026	1.79e-10	1.16821	2.04e-09
SLC15A2	1.07e-08	1.16733	6.12e-08
THBD	5.18e-10	1.16573	4.47e-09
LDLRAD3	7.92e-11	1.16523	1.28e-09
CALCB	9.47e-05	1.16397	0.000297319
WFDC3	2.28e-10	1.16325	2.41e-09
ZNF462	2.29e-08	1.16221	1.22e-07
LRRC8E	1.62e-09	1.16207	1.15e-08
HOXC12	0.00148805	1.16204	0.00403903
TRIM47	6.73e-10	1.16199	5.53e-09
OAS1	1.64e-07	1.16073	7.52e-07
TMEM54	1.79e-10	1.16062	2.05e-09
RUNX3	8.75e-08	1.15977	4.2e-07
PPP1CB	6.72e-11	1.15846	1.39e-09
B3GALNT1	1.44e-10	1.1583	1.78e-09
C1RL	2.1e-10	1.15784	2.27e-09
P2RY12	6.06e-10	1.15685	5.1e-09
CDC42EP5	2.19e-09	1.15665	1.49e-08
IQCA	1.04e-05	1.15582	3.66e-05
hCG_1990170	0.000329756	1.15548	0.000975145
TPD52	3.98e-10	1.15472	3.6e-09
ZSCAN16	1.23e-10	1.1523	1.59e-09
TMTC2	8.36e-09	1.15209	4.9e-08
RNF130	6.02e-11	1.15168	1.58e-09
SSR2	5.69e-11	1.15103	1.96e-09
SHANK2	1.07e-09	1.1508	8.14e-09
ZDHHC21	6.02e-11	1.15068	1.41e-09
ACBD3	8.84e-11	1.15064	1.34e-09
ST5	7.1e-11	1.15029	1.32e-09
BARX2	2.64e-08	1.14974	1.39e-07
TJP3	4.42e-10	1.14899	3.92e-09
ITGBL1	1.72e-08	1.14803	9.42e-08
C8orf45	4.64e-09	1.14748	2.88e-08
TMCC3	1.07e-09	1.14729	8.11e-09
TRIM69	5.69e-11	1.14726	3.03e-09
PPP1R1A	3.05e-05	1.14688	0.000101556
C3orf58	2.96e-09	1.14658	1.96e-08
USP43	6.08e-08	1.14641	3e-07
MBOAT2	9.18e-10	1.14636	7.09e-09
SLC39A11	1.23e-10	1.14627	1.59e-09
ABLIM2	1.99e-10	1.14541	2.19e-09
SAT1	4.64e-09	1.14524	2.88e-08
ZNF16	5.69e-11	1.14486	9.84e-09
ZDHHC9	6.02e-11	1.14463	1.49e-09
NFKBIA	6.72e-11	1.14445	1.3e-09
SECTM1	1.32e-09	1.14378	9.7e-09
SOD2	1.64e-08	1.14209	9.01e-08
HDC	3.27e-09	1.14169	2.12e-08
FBXO6	3.44e-09	1.14053	2.22e-08
S100A11	2.55e-09	1.14015	1.71e-08
TSPO	1.37e-10	1.14006	1.71e-09
ACR	7.1e-11	1.13916	1.34e-09
C5orf27	1.1e-10	1.13885	1.48e-09
P2RY2	3.48e-06	1.13838	1.3e-05
DACT1	1.88e-09	1.1379	1.31e-08
CCNB3	3.62e-06	1.13784	1.35e-05
DMRT1	6.54e-05	1.13749	0.000208601
A2ML1	7.5e-11	1.13735	1.3e-09
LOC124220	0.000901162	1.13587	0.00251817
MAGI3	7.09e-10	1.13582	5.78e-09
C18orf1	1.13e-09	1.13565	8.52e-09
GRB14	4.64e-05	1.13526	0.000150724
STOX2	8.75e-08	1.13519	4.21e-07
KRTAP17-1	9.18e-10	1.13457	7.16e-09
ATP10A	2.22e-10	1.13424	2.36e-09
KIAA0240	5.69e-11	1.13341	2.72e-09
TXLNB	4.86e-07	1.13301	2.06e-06
GCNT1	6.82e-07	1.13235	2.82e-06
ZNF630	3.22e-10	1.13217	3.07e-09
GLIS3	3.27e-09	1.13114	2.13e-08
EPC1	6.36e-11	1.13041	1.39e-09
SPOCK2	2.68e-09	1.12955	1.79e-08
PSTPIP2	2.9e-10	1.129	2.84e-09
PEX13	1.37e-10	1.12882	1.7e-09
FAM83H	1.89e-10	1.12855	2.12e-09
PCDHB11	5.75e-10	1.12832	4.87e-09
CD200R1	8.84e-11	1.12788	1.34e-09
NTN1	7.5e-11	1.12677	1.32e-09
CTBP2	7.1e-11	1.1265	1.29e-09
HGSNAT	1.04e-10	1.12642	1.42e-09
COL22A1	1.16e-10	1.12573	1.53e-09
C11orf75	5.69e-11	1.12573	2.51e-09
TSPAN2	1.79e-07	1.12549	8.15e-07
ARTN	2.1e-10	1.12489	2.27e-09
ATP1B1	4.41e-09	1.12485	2.75e-08
ATF7IP	6.72e-11	1.12457	1.32e-09
KCNK1	3.16e-07	1.12438	1.38e-06
AFTPH	5.69e-11	1.12281	5.76e-09
C13orf18	4.41e-09	1.12218	2.76e-08
ATAD4	1.79e-07	1.12152	8.14e-07
CST7	2.33e-07	1.12118	1.04e-06
LRRCC1	6.06e-10	1.12055	5.05e-09
IRAK1BP1	1.88e-09	1.12032	1.31e-08
PLEKHO1	5.69e-11	1.11971	1.77e-09
ZDHHC20	8.37e-11	1.1192	1.32e-09
SOCS3	2.47e-10	1.11899	2.56e-09
CEACAM19	2.1e-10	1.11853	2.28e-09
NCSTN	7.1e-11	1.11843	1.34e-09
H3F3A	7.92e-11	1.11811	1.32e-09
RASL12	8.84e-11	1.11799	1.36e-09
ITPKC	5.69e-11	1.11768	4.69e-09
CD40	1.89e-08	1.11737	1.03e-07
SBSN	0.000101246	1.11681	0.000316531
HIVEP2	5.69e-11	1.11656	3.54e-09
LILRA3	3.27e-09	1.11648	2.12e-08
C6orf145	2.82e-09	1.11613	1.87e-08
DHTKD1	1.99e-10	1.11587	2.18e-09
SRPX2	2.42e-09	1.11549	1.63e-08
XCL1	4e-09	1.11486	2.53e-08
SAMD9L	7.42e-07	1.11393	3.05e-06
SKI	6.72e-11	1.11386	1.42e-09
IFI44	6.27e-07	1.11377	2.62e-06
CD37	9.21e-09	1.11272	5.35e-08
C6orf150	3.11e-09	1.11252	2.05e-08
PRAM1	7.5e-11	1.11207	1.33e-09
EDG4	6.36e-11	1.1119	1.43e-09
STX6	1.37e-10	1.11134	1.72e-09
SASH1	1.52e-10	1.11088	1.81e-09
EIF2AK2	6.39e-10	1.10961	5.3e-09
C1orf218	6.02e-11	1.10946	1.5e-09
CDC42EP4	1.98e-09	1.10813	1.37e-08
DHRS12	9.34e-11	1.10785	1.36e-09
COL15A1	2.19e-09	1.10743	1.5e-08
FCGRT	5.18e-10	1.1072	4.46e-09
KRTAP6-3	1.89e-10	1.1061	2.09e-09
ATP10D	1.99e-08	1.10567	1.07e-07
CSF3R	7.92e-11	1.10505	1.3e-09
NFKB1	6.36e-11	1.1045	1.38e-09
UBE2W	6.02e-11	1.10415	1.61e-09
ATP2C1	8.37e-11	1.10333	1.34e-09
CAPN13	0.000193852	1.10283	0.000587292
TRA@	5.69e-11	1.10273	1.74e-09
CCDC85A	1.32e-09	1.10233	9.76e-09
WWTR1	2.4e-08	1.10186	1.28e-07
KCNS1	4.4e-06	1.10177	1.63e-05
TLL1	5.69e-11	1.10131	1.58e-09
PDZD2	6.37e-08	1.10116	3.13e-07
OIT3	1.46e-09	1.10061	1.06e-08
SP110	2.29e-08	1.09973	1.22e-07
HHAT	1.72e-08	1.09936	9.41e-08
ZNF521	7.11e-07	1.09887	2.94e-06
FOXI1	1.44e-10	1.09842	1.75e-09
APOLD1	9.34e-11	1.09686	1.36e-09
IRX1	6.82e-07	1.09679	2.82e-06
VASH1	1.44e-10	1.09635	1.78e-09
USP6NL	7.92e-11	1.09618	1.32e-09
CAB39L	1.89e-08	1.09613	1.02e-07
MGC33846	1.98e-09	1.09603	1.37e-08
SESN3	6.66e-08	1.09428	3.26e-07
CBR3	3.06e-10	1.09365	2.98e-09
ANK3	1.49e-08	1.09212	8.29e-08
STK3	5.69e-11	1.09139	3.38e-09
ZNF238	9.05e-08	1.09057	4.34e-07
TG	7.1e-11	1.09046	1.27e-09
ZNF135	2.52e-08	1.09037	1.33e-07
IL17RC	1.88e-09	1.08991	1.31e-08
ZMIZ2	5.69e-11	1.08979	2.59e-09
TESK1	5.69e-11	1.08973	1.41e-08
TCEAL2	0.000159976	1.08949	0.000489827
FABP5	5.12e-09	1.08893	3.15e-08
NCOA1	1.1e-10	1.08891	1.49e-09
C6orf64	5.69e-11	1.0884	1.62e-09
MPO	1.89e-10	1.08753	2.13e-09
PLA2G5	1.37e-10	1.0866	1.71e-09
GPBAR1	5.69e-11	1.08619	3.26e-09
CASK	9.86e-11	1.08523	1.42e-09
KIFAP3	2.75e-10	1.08494	2.75e-09
CD180	3.6e-07	1.0849	1.56e-06
STAP2	9.86e-11	1.08427	1.4e-09
PI15	8.77e-09	1.08372	5.11e-08
CEACAM1	1.63e-06	1.0836	6.38e-06
TUBA8	6.02e-11	1.08323	1.41e-09
FAM58A	7.1e-11	1.08318	1.33e-09
DLX5	6.77e-05	1.08313	0.000215744
ITGB4	1.25e-07	1.08308	5.84e-07
FAT2	1.99e-08	1.08242	1.08e-07
BTG1	1.23e-10	1.08221	1.6e-09
TEAD2	1.23e-10	1.08218	1.6e-09
SLPI	0.000187776	1.08172	0.00056966
LRRN2	3.21e-06	1.08159	1.21e-05
ABCA13	1.84e-06	1.08102	7.13e-06
ZNF606	1.79e-10	1.08033	2.03e-09
JUP	1.23e-10	1.0802	1.59e-09
CCDC115	5.69e-11	1.07966	4.53e-09
IVL	1.2e-08	1.0794	6.79e-08
RAB2A	6.02e-11	1.07867	1.57e-09
KIAA1324	1.28e-05	1.07845	4.46e-05
ZFP36L1	4.2e-10	1.07824	3.78e-09
LY6E	1.07e-09	1.07817	8.09e-09
ADM2	8.72e-10	1.07701	6.84e-09
CACNA1E	7.96e-09	1.07692	4.68e-08
CTSF	1.39e-09	1.07686	1.01e-08
KCNB2	7.92e-11	1.07584	1.28e-09
DBI	1.46e-09	1.07567	1.06e-08
CTSB	6.39e-10	1.07514	5.3e-09
NLF1	1.23e-10	1.07484	1.58e-09
P2RY10	8.37e-08	1.07459	4.04e-07
TBC1D8B	1.98e-09	1.07455	1.37e-08
MAN2B1	5.69e-11	1.07449	2.36e-08
HLA-DRB6	4.27e-07	1.07438	1.83e-06
BNIPL	2.33e-05	1.07411	7.87e-05
C4orf19	1.28e-05	1.0737	4.46e-05
GMIP	7.5e-11	1.07366	1.32e-09
FLJ42953	6.02e-11	1.07345	1.49e-09
PTPRC	1e-07	1.07315	4.77e-07
PSCDBP	3.16e-07	1.07304	1.38e-06
IRF7	3.44e-09	1.07235	2.23e-08
PARP14	2.55e-09	1.07233	1.71e-08
C20orf26	1.29e-10	1.07225	1.64e-09
TTC22	5.69e-11	1.07192	5.83e-09
STRN	5.69e-11	1.07166	1.57e-09
NMI	1.44e-10	1.07055	1.74e-09
RNF103	5.69e-11	1.07004	2.49e-09
HSD17B6	3.8e-09	1.0699	2.43e-08
C19orf18	1.79e-09	1.06969	1.26e-08
SNX22	5.69e-11	1.06957	2.63e-09
PART1	2.08e-08	1.06954	1.12e-07
CD302	1.25e-09	1.0693	9.27e-09
TRIM17	9.14e-07	1.06915	3.72e-06
PDGFB	1.23e-10	1.06817	1.58e-09
MCF2L	1.89e-10	1.06815	2.1e-09
HSPA1A	3.76e-06	1.0675	1.4e-05
PDCD1	4.61e-08	1.06677	2.33e-07
PLXNA2	7.46e-10	1.06657	6e-09
SCT	6.72e-11	1.06638	1.4e-09
PALMD	2.9e-08	1.06636	1.52e-07
DAPP1	4.07e-06	1.06623	1.51e-05
NRTN	3.09e-06	1.06592	1.16e-05
GPD2	9.33e-11	1.06499	1.39e-09
SIGLEC11	7.92e-11	1.06471	1.28e-09
CHIC2	6.02e-11	1.06304	1.42e-09
OR7A5	3.06e-10	1.06267	2.95e-09
NMUR1	2.66e-07	1.06235	1.18e-06
NPY5R	0.0001549	1.06229	0.000474938
HOMER2	4.27e-07	1.06207	1.83e-06
SEMA3E	0.000619102	1.06181	0.00176459
SPARC	7.86e-10	1.06177	6.25e-09
C9orf164	2.75e-10	1.06158	2.75e-09
ENPP2	1.44e-06	1.06112	5.68e-06
LRP2	0.000408117	1.06107	0.00118988
RIPK2	7.92e-11	1.06086	1.31e-09
C4orf39	8.06e-07	1.06069	3.3e-06
GPR156	7.46e-10	1.05932	5.98e-09
PTGFRN	1.52e-10	1.05897	1.83e-09
PLEKHQ1	2.75e-10	1.0588	2.73e-09
TAPBPL	4.2e-10	1.05849	3.77e-09
FLJ23861	7.46e-10	1.05804	6.02e-09
SLC37A1	6.36e-11	1.05791	1.45e-09
PTPN14	7.58e-09	1.05617	4.48e-08
VGLL4	7.5e-11	1.05582	1.27e-09
GPT	7.99e-08	1.0548	3.87e-07
RASGEF1C	1.64e-08	1.05412	9.02e-08
UBTD1	5.69e-11	1.0541	4.41e-09
ACOT4	1.46e-09	1.05333	1.06e-08
ALX3	1.07e-09	1.05324	8.09e-09
CNKSR3	1.02e-09	1.05305	7.81e-09
ARRDC5	1.89e-10	1.0529	2.09e-09
GPR132	8.84e-11	1.05289	1.33e-09
SMR3B	0.0028836	1.05239	0.00756197
KCNJ6	1.64e-07	1.0517	7.5e-07
SLC30A2	1.04e-10	1.0514	1.45e-09
MAP3K5	2.19e-09	1.05121	1.49e-08
SCUBE3	7.22e-09	1.05078	4.28e-08
GSTA4	7.22e-09	1.05046	4.29e-08
TMCO4	1.99e-10	1.04987	2.18e-09
APOBEC3H	8.77e-07	1.04986	3.57e-06
C10orf18	1.29e-10	1.04838	1.65e-09
KLF6	4e-09	1.04748	2.53e-08
ZBTB41	5.69e-11	1.0465	2.76e-09
SHC4	0.000781025	1.0461	0.0022025
DIO2	3.45e-07	1.04576	1.5e-06
AVP	5.81e-08	1.04542	2.88e-07
MGAT4A	4.2e-09	1.04517	2.65e-08
PSME4	6.72e-11	1.04505	1.38e-09
DCBLD1	1.36e-08	1.04458	7.61e-08
DYNLT1	5.69e-11	1.04369	1.65e-09
MARCKSL1	3.22e-10	1.04361	3.1e-09
C7orf13	6.01e-07	1.0435	2.51e-06
C9orf128	1.04e-10	1.04293	1.46e-09
RAP2A	7.92e-11	1.04242	1.3e-09
RIN3	6.73e-10	1.04155	5.54e-09
C1orf124	1.1e-10	1.03981	1.5e-09
NET1	4.41e-09	1.03832	2.76e-08
PNRC1	2.22e-10	1.03777	2.35e-09
PEX11B	6.02e-11	1.03718	1.44e-09
CASP1	4.46e-07	1.03699	1.9e-06
TMEM38A	7.09e-10	1.03497	5.76e-09
CD81	7.5e-11	1.03465	1.26e-09
MUC20	0.000115537	1.0344	0.000359068
DRAM	1.64e-08	1.03411	9.01e-08
MMP20	3.3e-07	1.03397	1.44e-06
C5AR1	7.1e-11	1.03367	1.35e-09
PTPN6	1.04e-10	1.03276	1.45e-09
C6	6.66e-08	1.03225	3.26e-07
IL10RA	1.7e-09	1.03172	1.2e-08
RAB18	6.02e-11	1.03139	1.56e-09
POGK	6.36e-11	1.03012	1.36e-09
PRR4	0.000404971	1.02815	0.00118284
CD68	3.58e-10	1.02725	3.32e-09
ZHX2	2.9e-10	1.0266	2.86e-09
SLC12A2	1.64e-07	1.02614	7.52e-07
PARVG	2.08e-09	1.02544	1.43e-08
FPGT	6.36e-11	1.02422	1.44e-09
RSPH3	8.37e-11	1.02395	1.3e-09
ALOX15B	1.61e-10	1.02319	1.89e-09
MGC9913	7.42e-07	1.02259	3.05e-06
TMEM173	2.6e-10	1.02205	2.64e-09
ARHGEF19	1.88e-09	1.02172	1.31e-08
DDAH1	2.76e-08	1.02146	1.45e-07
PLA2R1	8.84e-11	1.02142	1.33e-09
CADM4	2.08e-09	1.0204	1.44e-08
SULT1B1	1.13e-09	1.0201	8.51e-09
SLFN5	4.83e-08	1.0192	2.43e-07
PCSK5	2.52e-08	1.0186	1.34e-07
RASSF2	6.02e-11	1.01722	1.55e-09
ZPLD1	2.96e-07	1.01698	1.3e-06
CAPN6	0.00335949	1.01668	0.0087392
ENTPD7	6.72e-11	1.01661	1.34e-09
DDEFL1	2.6e-10	1.01568	2.64e-09
SIX3	7.5e-11	1.01536	1.26e-09
LITAF	3.78e-10	1.01511	3.47e-09
AICDA	5.12e-09	1.01494	3.14e-08
SERPINA3	0.000518665	1.01489	0.00149386
RP5-821D11.2	1.99e-10	1.01479	2.19e-09
FOXP4	6.02e-11	1.0146	1.52e-09
C21orf63	1.64e-07	1.01441	7.5e-07
RNF19A	1.16e-10	1.01413	1.53e-09
KIAA0040	4.64e-09	1.01408	2.88e-08
TTC30A	4.64e-09	1.01393	2.88e-08
CXCR4	1.89e-08	1.01348	1.03e-07
NEUROG3	4.66e-07	1.01344	1.99e-06
CD244	1.32e-09	1.01273	9.73e-09
MGC13379	6.36e-11	1.0125	1.43e-09
IL10	1.44e-10	1.0119	1.76e-09
NCR3	7.1e-11	1.01134	1.28e-09
CDC37L1	2.9e-10	1.01107	2.86e-09
NCAN	1.12e-08	1.01083	6.37e-08
CLRN3	9.86e-11	1.0092	1.41e-09
ACTN1	3.62e-09	1.00894	2.33e-08
UBE2L6	1.42e-08	1.0082	7.92e-08
TMEM127	6.02e-11	1.00814	1.47e-09
RRAD	4.83e-08	1.00717	2.43e-07
FOSL2	1.04e-10	1.00693	1.46e-09
S100A12	1.01e-08	1.0067	5.79e-08
SLC12A1	1.61e-10	1.0064	1.89e-09
RYR1	9.18e-10	1.00639	7.13e-09
SOX8	4.57e-06	1.00626	1.68e-05
BHLHB9	5.46e-10	1.00625	4.67e-09
UFC1	6.02e-11	1.00616	1.49e-09
EFNB2	7.86e-10	1.00609	6.26e-09
FLT1	2.96e-09	1.00572	1.95e-08
PWWP2	1.1e-10	1.00468	1.5e-09
C19orf63	2.34e-10	1.00365	2.43e-09
OCLN	5.93e-09	1.003	3.59e-08
TRAM1	6.72e-11	1.00277	1.36e-09
BMPR2	6.02e-11	1.00199	1.41e-09
CYLD	1.89e-10	1.00115	2.12e-09
C1orf51	4.64e-09	1.00096	2.88e-08
RAB4A	1.16e-10	1.00062	1.53e-09
TLR6	8.72e-10	1.00024	6.86e-09
PRPF18	7.92e-11	1.00013	1.3e-09

## Sheet: CNA
Gene	p-value	Log2(Mean copy number gain)	FDR
ZNF572	1.54379e-10	0.519708	1.06617e-08
ZHX2	1.54379e-10	0.490162	1.06939e-08
ZHX1-C8ORF76	1.54379e-10	0.504709	1.07263e-08
ZHX1	1.54379e-10	0.504709	1.07589e-08
WDYHV1	1.54379e-10	0.504709	1.07917e-08
WDR67	1.54379e-10	0.490162	1.08247e-08
TRMT12	1.54379e-10	0.50714	1.08579e-08
TRIB1	1.54379e-10	0.521564	1.08914e-08
TNFRSF11B	1.54379e-10	0.492091	1.0925e-08
UTP23	1.93845e-10	0.50323	1.0956e-08
TMEM65	1.54379e-10	0.50714	1.09588e-08
SLC30A8	1.93845e-10	0.499213	1.0983e-08
TATDN1	1.54379e-10	0.50714	1.09928e-08
RAD21-AS1	1.93845e-10	0.499213	1.10101e-08
TAF2	1.54379e-10	0.491963	1.10271e-08
RAD21	1.93845e-10	0.499213	1.10374e-08
SQLE	1.54379e-10	0.50844	1.10615e-08
MIR3610	1.93845e-10	0.499213	1.10647e-08
MED30	1.93845e-10	0.499213	1.10923e-08
SNTB1	1.54379e-10	0.489503	1.10962e-08
LINC00536	1.93845e-10	0.511157	1.11199e-08
SAMD12-AS1	1.54379e-10	0.492091	1.11311e-08
EIF3H	1.93845e-10	0.50323	1.11477e-08
SAMD12	1.54379e-10	0.489147	1.11662e-08
AARD	1.93845e-10	0.499213	1.11757e-08
RNF139	1.54379e-10	0.50714	1.12016e-08
MIR2053	1.93845e-10	0.468851	1.12037e-08
ZFPM2	1.63439e-10	0.481355	1.12172e-08
YY1AP1	1.93845e-10	0.471108	1.1232e-08
PVT1	1.54379e-10	0.535282	1.12371e-08
ATP1A2	1.63439e-10	0.47019	1.12509e-08
VHLL	1.93845e-10	0.457198	1.12603e-08
POU5F1B	1.54379e-10	0.625502	1.12729e-08
UBQLN4	1.93845e-10	0.479377	1.12888e-08
PCAT1	1.54379e-10	0.523298	1.13089e-08
TTC24	1.93845e-10	0.457198	1.13175e-08
NSMCE2	1.54379e-10	0.514348	1.13452e-08
TSACC	1.93845e-10	0.457198	1.13463e-08
TMEM79	1.93845e-10	0.457198	1.13752e-08
NOV	1.54379e-10	0.48547	1.13816e-08
SYT11	1.93845e-10	0.470234	1.14043e-08
RSPO2	2.05158e-10	0.476308	1.1409e-08
NDUFB9	1.54379e-10	0.50714	1.14184e-08
SSR2	1.93845e-10	0.479377	1.14336e-08
EFNA4	2.02747e-10	0.468883	1.14362e-08
EIF3E	2.05158e-10	0.476308	1.14367e-08
MYC	1.54379e-10	0.618487	1.14553e-08
SNORA42	1.93845e-10	0.479377	1.1463e-08
ANGPT1	2.05158e-10	0.476308	1.14645e-08
MTSS1	1.54379e-10	0.510859	1.14925e-08
ABRA	2.05158e-10	0.477823	1.14925e-08
SMG5	1.93845e-10	0.457198	1.14925e-08
ARHGEF11	2.05158e-10	0.448994	1.15206e-08
SH2D2A	1.93845e-10	0.451774	1.15222e-08
MTBP	1.54379e-10	0.485058	1.15299e-08
SEMA4A	1.93845e-10	0.45686	1.1552e-08
MRPL13	1.54379e-10	0.485058	1.15676e-08
SCARNA4	1.93845e-10	0.479377	1.15821e-08
MIR4663	1.54379e-10	0.49844	1.16055e-08
SCAMP3	1.93845e-10	0.473758	1.16122e-08
RXFP4	1.93845e-10	0.479377	1.16425e-08
MIR1208	1.54379e-10	0.509998	1.16437e-08
RUSC1-AS1	1.93845e-10	0.465275	1.1673e-08
MIR1207	1.54379e-10	0.513966	1.16821e-08
RUSC1	1.93845e-10	0.465275	1.17036e-08
MIR1206	1.54379e-10	0.524217	1.17208e-08
RRNAD1	1.93845e-10	0.451774	1.17344e-08
MIR1205	1.54379e-10	0.568828	1.17598e-08
RIT1	1.93845e-10	0.479377	1.17654e-08
RHBG	1.93845e-10	0.457198	1.17965e-08
MIR1204	1.54379e-10	0.6101	1.1799e-08
RAB25	1.93845e-10	0.479377	1.18278e-08
MAL2	1.54379e-10	0.496333	1.18384e-08
PRCC	1.93845e-10	0.451774	1.18593e-08
LOC727677	1.54379e-10	0.613249	1.18782e-08
POU5F1P4	1.93845e-10	0.465275	1.18909e-08
LOC157381	1.54379e-10	0.519708	1.19181e-08
PKLR	1.93845e-10	0.465275	1.19227e-08
TRHR	2.17115e-10	0.46631	1.19324e-08
PEAR1	1.93845e-10	0.451774	1.19547e-08
LOC100131726	1.54379e-10	0.49844	1.19584e-08
TMEM74	2.17115e-10	0.475796	1.1961e-08
PAQR6	1.93845e-10	0.457198	1.19868e-08
EMC2	2.17115e-10	0.475796	1.19898e-08
LINC00861	1.54379e-10	0.521564	1.19989e-08
PREX2	2.17115e-10	0.34127	1.20187e-08
NTRK1	1.93845e-10	0.451774	1.20191e-08
KLHL38	1.54379e-10	0.504709	1.20398e-08
LOC286189	2.17115e-10	0.340704	1.20477e-08
NES	1.93845e-10	0.451774	1.20516e-08
KIAA0196	1.54379e-10	0.512356	1.20809e-08
MSTO2P	1.93845e-10	0.471108	1.20843e-08
MSTO1	1.93845e-10	0.471108	1.21171e-08
HAS2-AS1	1.54379e-10	0.499874	1.21222e-08
MRPL24	1.93845e-10	0.451774	1.21501e-08
HAS2	1.54379e-10	0.496308	1.21639e-08
MIR9-1	1.93845e-10	0.457198	1.21833e-08
FER1L6-AS1	1.54379e-10	0.504709	1.22058e-08
MIR765	1.93845e-10	0.451774	1.22167e-08
FER1L6	1.54379e-10	0.504709	1.22481e-08
MIR555	1.93845e-10	0.465275	1.22502e-08
MEX3A	1.93845e-10	0.45686	1.2284e-08
FBXO32	1.54379e-10	0.504709	1.22906e-08
MEF2D	1.93845e-10	0.457198	1.23179e-08
FAM91A1	1.54379e-10	0.504709	1.23334e-08
C2CD4D	1.80394e-10	0.4752	1.23501e-08
LRRC71	1.93845e-10	0.451774	1.2352e-08
FAM84B	1.54379e-10	0.523298	1.23765e-08
LMNA	1.93845e-10	0.45686	1.23864e-08
FAM83A	1.54379e-10	0.49844	1.242e-08
LAMTOR2	1.93845e-10	0.479377	1.24209e-08
KIAA0907	1.93845e-10	0.479377	1.24556e-08
ENPP2	1.54379e-10	0.48547	1.24637e-08
ISG20L2	1.93845e-10	0.451774	1.24904e-08
SYBU	2.2975e-10	0.464509	1.24978e-08
DSCC1	1.54379e-10	0.4907	1.25077e-08
IQGAP3	1.93845e-10	0.457198	1.25255e-08
PKHD1L1	2.2975e-10	0.464509	1.25274e-08
DERL1	1.54379e-10	0.490162	1.25521e-08
KCNV1	2.2975e-10	0.454008	1.25571e-08
INSRR	1.93845e-10	0.451774	1.25608e-08
EBAG9	2.2975e-10	0.464509	1.2587e-08
HDGF	1.93845e-10	0.451774	1.25963e-08
DEPTOR	1.54379e-10	0.474319	1.25968e-08
TNFAIP8L2-SCNM1	2.2975e-10	0.477007	1.26171e-08
HCN3	1.93845e-10	0.465275	1.2632e-08
COLEC10	1.54379e-10	0.492485	1.26417e-08
HAPLN2	1.93845e-10	0.457198	1.26679e-08
COL14A1	1.54379e-10	0.487752	1.26871e-08
GPATCH4	1.93845e-10	0.457198	1.2704e-08
C8orf76	1.54379e-10	0.501575	1.27327e-08
GON4L	1.93845e-10	0.470671	1.27403e-08
FDPS	1.93845e-10	0.465275	1.27768e-08
ATAD2	1.54379e-10	0.504709	1.27787e-08
FAM189B	1.93845e-10	0.473758	1.28135e-08
ANXA13	1.54379e-10	0.504709	1.2825e-08
DAP3	1.93845e-10	0.471108	1.28504e-08
ZNF706	1.54379e-10	0.439557	1.28716e-08
CRABP2	1.93845e-10	0.451774	1.28875e-08
YWHAZ	1.54379e-10	0.445038	1.29186e-08
CLK2	1.93845e-10	0.473758	1.29249e-08
CCT3	1.93845e-10	0.457198	1.29625e-08
VPS13B	1.54379e-10	0.427138	1.29659e-08
C1orf85	1.93845e-10	0.457198	1.30003e-08
UBR5	1.54379e-10	0.462342	1.30136e-08
C1orf61	1.93845e-10	0.457198	1.30383e-08
STK3	1.54379e-10	0.388214	1.30616e-08
BGLAP	1.93845e-10	0.457198	1.30765e-08
SPAG1	1.54379e-10	0.435472	1.311e-08
BCAN	1.93845e-10	0.457198	1.3115e-08
NUDCD1	2.43102e-10	0.457979	1.3142e-08
ASH1L-AS1	1.93845e-10	0.471108	1.31537e-08
SNX31	1.54379e-10	0.455396	1.31587e-08
ENY2	2.43102e-10	0.457979	1.3173e-08
ASH1L	1.93845e-10	0.468192	1.31926e-08
SLC25A32	1.54379e-10	0.479551	1.32078e-08
ARHGEF2	1.93845e-10	0.479377	1.32317e-08
RRM2B	1.54379e-10	0.469389	1.32573e-08
APOA1BP	1.93845e-10	0.457198	1.32711e-08
RNF19A	1.54379e-10	0.435472	1.33071e-08
RIMS2	1.54379e-10	0.479265	1.33573e-08
RGS22	1.54379e-10	0.442209	1.34079e-08
POLR2K	1.54379e-10	0.435472	1.34589e-08
PABPC1	1.54379e-10	0.455396	1.35103e-08
OSR2	1.54379e-10	0.428561	1.3562e-08
NCALD	1.54379e-10	0.451317	1.36142e-08
NACAP1	1.54379e-10	0.439557	1.36668e-08
MIR875	1.54379e-10	0.425796	1.37197e-08
MIR599	1.54379e-10	0.425796	1.37731e-08
MIR5680	1.54379e-10	0.461738	1.38269e-08
MIR4471	1.54379e-10	0.440562	1.38811e-08
MIR3151	1.54379e-10	0.474892	1.39358e-08
TARS2	1.45811e-10	0.475102	1.39825e-08
LOC100499183	1.54379e-10	0.479308	1.39909e-08
SETDB1	1.45811e-10	0.475547	1.4041e-08
FZD6	1.54379e-10	0.464921	1.40464e-08
RPRD2	1.45811e-10	0.469823	1.41e-08
FLJ42969	1.54379e-10	0.439557	1.41024e-08
FBXO43	1.54379e-10	0.442209	1.41588e-08
PRUNE	1.45811e-10	0.475547	1.41595e-08
DCAF13	1.54379e-10	0.479551	1.42156e-08
PRPF3	1.45811e-10	0.469823	1.42195e-08
SELENBP1	2.65055e-10	0.449749	1.42647e-08
CTHRC1	1.54379e-10	0.479551	1.42729e-08
MRPS21	1.45811e-10	0.469823	1.428e-08
PSMB4	2.65055e-10	0.449749	1.42982e-08
COX6C	1.54379e-10	0.434972	1.43307e-08
MLLT11	1.45811e-10	0.480436	1.43411e-08
C8orf56	1.54379e-10	0.465094	1.4389e-08
MIR4257	1.45811e-10	0.480381	1.44026e-08
BAALC	1.54379e-10	0.472201	1.44477e-08
MCL1	1.45811e-10	0.480381	1.44647e-08
ANKRD46	1.54379e-10	0.451511	1.45069e-08
LINC00568	1.45811e-10	0.480381	1.45273e-08
LRP12	1.54349e-10	0.478979	1.45666e-08
HORMAD1	1.45811e-10	0.480381	1.45905e-08
ATP6V1C1	2.72118e-10	0.456848	1.46073e-08
DPYS	1.54349e-10	0.478979	1.46268e-08
GOLPH3L	1.45811e-10	0.480381	1.46542e-08
DCSTAMP	1.54349e-10	0.478979	1.46875e-08
FAM63A	1.45811e-10	0.475547	1.47185e-08
ENSA	1.45811e-10	0.480381	1.47833e-08
ECM1	1.45811e-10	0.480381	1.48487e-08
CTSS	1.45811e-10	0.480381	1.49147e-08
CTSK	1.45811e-10	0.475547	1.49813e-08
ZBTB7B	1.37707e-10	0.475034	1.50328e-08
CERS2	1.45811e-10	0.475547	1.50485e-08
VANGL2	1.37707e-10	0.472396	1.51044e-08
CDC42SE1	1.45811e-10	0.475547	1.51163e-08
USP21	1.37707e-10	0.479392	1.51767e-08
CA14	1.45811e-10	0.469823	1.51847e-08
USF1	1.37707e-10	0.495666	1.52497e-08
C1orf56	1.45811e-10	0.475547	1.52537e-08
C1orf54	1.45811e-10	0.469823	1.53233e-08
UHMK1	1.37707e-10	0.459555	1.53233e-08
SLC25A44	2.87866e-10	0.4516	1.53589e-08
C1orf51	1.45811e-10	0.469823	1.53936e-08
PMF1-BGLAP	2.87866e-10	0.451769	1.53946e-08
UFC1	1.37707e-10	0.479392	1.53977e-08
PMF1	2.87866e-10	0.451769	1.54305e-08
BNIPL	1.45811e-10	0.475547	1.54646e-08
UBE2Q1	1.37707e-10	0.468602	1.54728e-08
ARNT	1.45811e-10	0.475547	1.55362e-08
UBAP2L	1.37707e-10	0.459379	1.55487e-08
APH1A	1.45811e-10	0.469823	1.56084e-08
UAP1	1.37707e-10	0.459555	1.56253e-08
ANXA9	1.45811e-10	0.475547	1.56814e-08
TSTD1	1.37707e-10	0.495666	1.57026e-08
ANP32E	1.45811e-10	0.469823	1.5755e-08
TRIM46	1.37707e-10	0.490355	1.57807e-08
ADAMTSL4	1.45811e-10	0.480381	1.58293e-08
TPM3	1.37707e-10	0.459379	1.58596e-08
TOMM40L	1.37707e-10	0.479392	1.59393e-08
THBS3	1.37707e-10	0.490355	1.60198e-08
TDRD10	1.37707e-10	0.468602	1.61012e-08
ZC3H3	3.40637e-10	0.411419	1.61273e-08
EXT1	3.04502e-10	0.476093	1.61531e-08
TIGD5	3.40637e-10	0.411419	1.61606e-08
SUMO1P3	1.37707e-10	0.472396	1.61833e-08
GRHL2	3.04502e-10	0.442287	1.61904e-08
RHPN1-AS1	3.40637e-10	0.411419	1.6194e-08
RHPN1	3.40637e-10	0.411419	1.62275e-08
PLEKHO1	3.04502e-10	0.461649	1.62278e-08
PYCRL	3.40637e-10	0.406221	1.62612e-08
SLC50A1	1.37707e-10	0.490355	1.62663e-08
NAPRT1	3.40637e-10	0.411419	1.6295e-08
MROH6	3.40637e-10	0.411419	1.63289e-08
SLC39A1	1.37707e-10	0.460247	1.63502e-08
MAFA	3.40637e-10	0.411419	1.6363e-08
GSDMD	3.40637e-10	0.411419	1.63972e-08
EEF1D	3.40637e-10	0.411419	1.64316e-08
SLAMF7	1.37707e-10	0.478943	1.64349e-08
ZNF696	3.22076e-10	0.429962	1.6447e-08
TRPS1	3.40637e-10	0.488904	1.64661e-08
ZFP41	3.22076e-10	0.429962	1.64837e-08
VSIG8	3.40637e-10	0.465704	1.65008e-08
SLAMF6	1.37707e-10	0.478943	1.65205e-08
TOP1MT	3.22076e-10	0.420691	1.65205e-08
VPS45	3.40637e-10	0.452011	1.65356e-08
LY6H	3.22076e-10	0.429962	1.65574e-08
TAGLN2	3.40637e-10	0.465704	1.65706e-08
LY6E	3.22076e-10	0.429962	1.65946e-08
SLAMF9	3.40637e-10	0.465704	1.66057e-08
SLAMF1	1.37707e-10	0.478943	1.6607e-08
LOC100133669	3.22076e-10	0.429962	1.66318e-08
SLAMF8	3.40637e-10	0.465704	1.66409e-08
GPIHBP1	3.22076e-10	0.429962	1.66693e-08
PIGM	3.40637e-10	0.465704	1.66764e-08
SHE	1.37707e-10	0.468602	1.66944e-08
GML	3.22076e-10	0.429962	1.67069e-08
OR10J3	3.40637e-10	0.465338	1.67119e-08
GLI4	3.22076e-10	0.429962	1.67447e-08
OR10J1	3.40637e-10	0.465338	1.67476e-08
SHC1	1.37707e-10	0.475034	1.67827e-08
CYP11B2	3.22076e-10	0.429962	1.67827e-08
LOC100505633	3.40637e-10	0.465704	1.67835e-08
LOC100131825	3.40637e-10	0.465338	1.68195e-08
CYP11B1	3.22076e-10	0.429962	1.68208e-08
KCNJ9	3.40637e-10	0.465704	1.68557e-08
CDC42P3	3.22076e-10	0.429962	1.68592e-08
SH2D1B	1.37707e-10	0.459108	1.6872e-08
KCNJ10	3.40637e-10	0.465704	1.6892e-08
C8orf31	3.22076e-10	0.429962	1.68976e-08
IGSF9	3.40637e-10	0.465704	1.69285e-08
ODF1	3.22076e-10	0.454596	1.69363e-08
SDHC	1.37707e-10	0.484987	1.69622e-08
IGSF8	3.40637e-10	0.465704	1.69651e-08
KLF10	3.22076e-10	0.454596	1.69752e-08
OTUD7B	3.6024e-10	0.44029	1.6991e-08
IFI16	3.40637e-10	0.451687	1.70019e-08
AZIN1	3.22076e-10	0.447717	1.70142e-08
FCRL6	3.40637e-10	0.465704	1.70389e-08
RPS27	1.37707e-10	0.460247	1.70534e-08
FCER1A	3.40637e-10	0.465338	1.7076e-08
DUSP23	3.40637e-10	0.465704	1.71133e-08
RPL31P11	1.37707e-10	0.459108	1.71456e-08
DARC	3.40637e-10	0.465338	1.71507e-08
CRP	3.40637e-10	0.465704	1.71883e-08
CCDC19	3.40637e-10	0.465704	1.72261e-08
RGS5	1.37707e-10	0.428153	1.72387e-08
CADM3	3.40637e-10	0.465338	1.72641e-08
C1orf204	3.40637e-10	0.465704	1.73022e-08
RGS4	1.37707e-10	0.428153	1.7333e-08
APCS	3.40637e-10	0.465704	1.73405e-08
AIM2	3.40637e-10	0.456543	1.73789e-08
RAB13	1.37707e-10	0.460247	1.74282e-08
PYGO2	1.37707e-10	0.475034	1.75245e-08
PVRL4	1.37707e-10	0.493321	1.76218e-08
PPOX	1.37707e-10	0.479392	1.77203e-08
PMVK	1.37707e-10	0.475034	1.78198e-08
PFDN2	1.37707e-10	0.490975	1.79205e-08
PEX19	1.37707e-10	0.472396	1.80223e-08
PEA15	1.37707e-10	0.472396	1.81253e-08
PCP4L1	1.37707e-10	0.484987	1.82295e-08
PBXIP1	1.37707e-10	0.475034	1.83349e-08
OLFML2B	1.37707e-10	0.459108	1.84415e-08
NUP210L	1.37707e-10	0.459813	1.85493e-08
NUF2	1.37707e-10	0.428153	1.86584e-08
NR1I3	1.37707e-10	0.479392	1.87688e-08
NOS1AP	1.37707e-10	0.459108	1.88805e-08
SV2A	4.02804e-10	0.419691	1.8904e-08
SF3B4	4.02804e-10	0.429477	1.89426e-08
MTMR11	4.02804e-10	0.429477	1.89815e-08
NIT1	1.37707e-10	0.490975	1.89936e-08
NHLH1	1.37707e-10	0.472396	1.9108e-08
NDUFS2	1.37707e-10	0.479392	1.92238e-08
NCSTN	1.37707e-10	0.472396	1.9341e-08
MUC1	1.37707e-10	0.490355	1.94597e-08
MTX1	1.37707e-10	0.490355	1.95798e-08
MPZ	1.37707e-10	0.484987	1.97014e-08
MIR92B	1.37707e-10	0.490355	1.98246e-08
COL22A1	4.25887e-10	0.442864	1.99016e-08
C8orf34	4.25887e-10	0.337201	1.99422e-08
MIR556	1.37707e-10	0.459108	1.99492e-08
MIR5187	1.37707e-10	0.479392	2.00755e-08
MIR4654	1.37707e-10	0.459108	2.02034e-08
MIR4258	1.37707e-10	0.475034	2.03329e-08
MIR190B	1.37707e-10	0.459379	2.04641e-08
LY9	1.37707e-10	0.478943	2.05969e-08
LOC100505666	1.37707e-10	0.475034	2.07316e-08
LENEP	1.37707e-10	0.475034	2.0868e-08
PYHIN1	4.50259e-10	0.443566	2.09802e-08
KRTCAP2	1.37707e-10	0.490355	2.10062e-08
KLHDC9	1.37707e-10	0.490975	2.11462e-08
KCNN3	1.37707e-10	0.479015	2.12881e-08
JTB	1.37707e-10	0.460247	2.1432e-08
ITLN2	1.37707e-10	0.478943	2.15778e-08
ITLN1	1.37707e-10	0.478943	2.17255e-08
MIR5194	4.75989e-10	0.473074	2.1838e-08
IL6R	1.37707e-10	0.468602	2.18754e-08
LOC100507117	4.75989e-10	0.473074	2.18817e-08
ASAP1-IT1	4.75989e-10	0.473074	2.19256e-08
ASAP1	4.75989e-10	0.473074	2.19696e-08
ADCY8	4.75989e-10	0.469319	2.20138e-08
LYNX1	4.81894e-10	0.426298	2.20254e-08
HSPA7	1.37707e-10	0.459108	2.20273e-08
ETV3L	4.75989e-10	0.446215	2.20582e-08
LY6D	4.81894e-10	0.426298	2.20693e-08
ETV3	4.75989e-10	0.446215	2.21027e-08
CYCSP52	4.75989e-10	0.446215	2.21475e-08
HSPA6	1.37707e-10	0.459108	2.21813e-08
HSD17B7	1.37707e-10	0.444683	2.23375e-08
HAX1	1.37707e-10	0.468602	2.2496e-08
GBAP1	1.37707e-10	0.490355	2.26566e-08
GBA	1.37707e-10	0.490355	2.28196e-08
GATAD2B	1.37707e-10	0.458648	2.2985e-08
FLAD1	1.37707e-10	0.475034	2.31528e-08
TSTA3	5.10195e-10	0.400057	2.32586e-08
FCRLB	1.37707e-10	0.459108	2.3323e-08
FCRLA	1.37707e-10	0.459108	2.34958e-08
FCGR3B	1.37707e-10	0.459108	2.36711e-08
FCGR3A	1.37707e-10	0.459108	2.38491e-08
SNORA72	5.31821e-10	0.408374	2.40236e-08
FCGR2C	1.37707e-10	0.459108	2.40298e-08
RPL30	5.31821e-10	0.408374	2.40709e-08
MATN2	5.31821e-10	0.40154	2.41184e-08
LAPTM4B	5.31821e-10	0.394706	2.4166e-08
FCGR2B	1.37707e-10	0.459108	2.42132e-08
C8orf47	5.31821e-10	0.402157	2.42139e-08
FCGR2A	1.37707e-10	0.459108	2.43995e-08
FCER1G	1.37707e-10	0.479392	2.45886e-08
F11R	1.37707e-10	0.483791	2.47807e-08
POP1	5.62083e-10	0.394962	2.49374e-08
EFNA3	1.37707e-10	0.483932	2.49758e-08
PEX2	5.62083e-10	0.383534	2.49856e-08
NIPAL2	5.62083e-10	0.394962	2.50341e-08
MTDH	5.62083e-10	0.391006	2.50827e-08
KCNS2	5.62083e-10	0.389025	2.51315e-08
EFNA1	1.37707e-10	0.490355	2.5174e-08
HRSP12	5.62083e-10	0.398559	2.51804e-08
ZC2HC1A	5.61978e-10	0.400411	2.52296e-08
PKIA	5.61978e-10	0.400411	2.5279e-08
LOC101241902	5.61978e-10	0.400411	2.53286e-08
DUSP12	1.37707e-10	0.459108	2.53754e-08
DPM3	1.37707e-10	0.490355	2.55801e-08
DENND4B	1.37707e-10	0.460247	2.5788e-08
ZFHX4-AS1	5.94021e-10	0.377306	2.59072e-08
ZFHX4	5.94021e-10	0.38042	2.59564e-08
DEDD	1.37707e-10	0.490975	2.59994e-08
TSPYL5	5.94021e-10	0.382157	2.60059e-08
PI15	5.94021e-10	0.376383	2.60555e-08
MIR2052	5.94021e-10	0.376383	2.61053e-08
HNF4G	5.94021e-10	0.376383	2.61553e-08
FLJ39080	5.94021e-10	0.376383	2.62055e-08
DDR2	1.37707e-10	0.452119	2.62143e-08
CRISPLD1	5.94021e-10	0.376383	2.62559e-08
IL7	5.93911e-10	0.394866	2.63065e-08
DCST2	1.37707e-10	0.475034	2.64327e-08
DCST1	1.37707e-10	0.475034	2.66549e-08
DCAF8	1.37707e-10	0.472396	2.68808e-08
RXRG	6.27726e-10	0.391711	2.70818e-08
CRTC2	1.37707e-10	0.460247	2.71105e-08
MIR921	6.27726e-10	0.399423	2.71327e-08
MIR3658	6.27726e-10	0.39884	2.71838e-08
MGST3	6.27726e-10	0.399442	2.72351e-08
FMO9P	6.27726e-10	0.408498	2.72865e-08
FAM78B	6.27726e-10	0.399423	2.73382e-08
CREB3L4	1.37707e-10	0.460247	2.73442e-08
COPA	1.37707e-10	0.472396	2.7582e-08
TMEM67	6.63292e-10	0.367728	2.78085e-08
CKS1B	1.37707e-10	0.475034	2.78239e-08
RBM12B-AS1	6.63292e-10	0.367728	2.78593e-08
RBM12B	6.63292e-10	0.367728	2.79104e-08
UBE2W	7.82187e-10	0.361685	2.79104e-08
TMEM70	7.82187e-10	0.361685	2.79538e-08
RAD54B	6.63292e-10	0.381862	2.79616e-08
TCEB1	7.82187e-10	0.361685	2.79973e-08
PDP1	6.63292e-10	0.367728	2.8013e-08
STAU2-AS1	7.82187e-10	0.372026	2.8041e-08
MIR378D2	6.63292e-10	0.367728	2.80646e-08
CHRNB2	1.37707e-10	0.468602	2.80702e-08
STAU2	7.82187e-10	0.366856	2.80848e-08
LOC100288748	6.63292e-10	0.383389	2.81163e-08
RPL7	7.82187e-10	0.372026	2.81287e-08
LINC00535	6.63292e-10	0.364625	2.81683e-08
RIPK2	7.82187e-10	0.348064	2.81728e-08
RDH10	7.82187e-10	0.372026	2.82171e-08
KIAA1429	6.63292e-10	0.352545	2.82205e-08
OSGIN2	7.82187e-10	0.348064	2.82614e-08
GEM	6.63292e-10	0.381862	2.82728e-08
NBN	7.82187e-10	0.348064	2.83059e-08
CD84	1.37707e-10	0.478943	2.83208e-08
FSBP	6.63292e-10	0.381862	2.83254e-08
MMP16	7.82187e-10	0.345983	2.83506e-08
FAM92A1	6.63292e-10	0.367728	2.83781e-08
MIR5681B	7.82187e-10	0.36614	2.83954e-08
CHRAC1	7.40415e-10	0.445981	2.83955e-08
UQCRB	7.0082e-10	0.385087	2.84171e-08
CDH17	6.63292e-10	0.367866	2.84311e-08
MIR5681A	7.82187e-10	0.36614	2.84403e-08
AGO2	7.40415e-10	0.439319	2.8443e-08
TP53INP1	7.0082e-10	0.37213	2.84673e-08
CCNE2	6.63292e-10	0.375155	2.84842e-08
LY96	7.82187e-10	0.361685	2.84854e-08
TRIQK	7.40415e-10	0.353789	2.84906e-08
SDC2	7.0082e-10	0.385025	2.85177e-08
LOC100130301	7.82187e-10	0.365106	2.85306e-08
C8orf87	6.63292e-10	0.361521	2.85376e-08
PSKH2	7.40415e-10	0.361575	2.85384e-08
PTDSS1	7.0082e-10	0.385087	2.85682e-08
CD48	1.37707e-10	0.478943	2.85759e-08
JPH1	7.82187e-10	0.36614	2.85759e-08
OXR1	7.40415e-10	0.464918	2.85864e-08
PLEKHF2	7.0082e-10	0.379062	2.8619e-08
GDAP1	7.82187e-10	0.36614	2.86214e-08
LRRCC1	7.40415e-10	0.353653	2.86345e-08
E2F5	7.82187e-10	0.346243	2.86671e-08
NDUFAF6	7.0082e-10	0.379062	2.86699e-08
LOC100616530	7.40415e-10	0.374525	2.86828e-08
DECR1	7.82187e-10	0.348064	2.87129e-08
MTERFD1	7.0082e-10	0.385087	2.8721e-08
ATP6V0D2	7.40415e-10	0.353982	2.87313e-08
DCAF4L2	7.82187e-10	0.345983	2.87588e-08
MIR3150B	7.0082e-10	0.379062	2.87723e-08
XCL2	7.40415e-10	0.398743	2.87799e-08
CALB1	7.82187e-10	0.348064	2.88049e-08
MIR3150A	7.0082e-10	0.379062	2.88238e-08
XCL1	7.40415e-10	0.398743	2.88286e-08
CD244	1.37707e-10	0.478943	2.88357e-08
CA3	7.82187e-10	0.346243	2.88512e-08
LOC100500773	7.0082e-10	0.378719	2.88754e-08
TIPRL	7.40415e-10	0.401285	2.88776e-08
CA2	7.82187e-10	0.346243	2.88975e-08
TBX19	7.40415e-10	0.403634	2.89267e-08
GDF6	7.0082e-10	0.378719	2.89273e-08
CA13	7.82187e-10	0.346243	2.89441e-08
TADA1	7.40415e-10	0.404064	2.8976e-08
C8orf69	7.0082e-10	0.379062	2.89793e-08
THEM6	8.26252e-10	0.421536	2.89857e-08
CA1	7.82187e-10	0.346243	2.89908e-08
SFT2D2	7.40415e-10	0.403634	2.90254e-08
SLURP1	8.26252e-10	0.421536	2.903e-08
C8orf37	7.0082e-10	0.379062	2.90315e-08
C8orf59	7.82187e-10	0.346243	2.90376e-08
PSCA	8.26252e-10	0.421536	2.90744e-08
RCSD1	7.40415e-10	0.400108	2.9075e-08
UCK2	7.0082e-10	0.396855	2.90839e-08
SPTA1	7.82187e-10	0.434819	2.90846e-08
CASQ1	1.37707e-10	0.472396	2.91003e-08
LYPD2	8.26252e-10	0.421536	2.9119e-08
POU2F1	7.40415e-10	0.404064	2.91248e-08
OR6N2	7.82187e-10	0.434819	2.91317e-08
TNFAIP8L2	7.0082e-10	0.471385	2.91365e-08
LY6K	8.26252e-10	0.421536	2.91638e-08
POGK	7.40415e-10	0.404064	2.91748e-08
OR6N1	7.82187e-10	0.434819	2.9179e-08
SEMA6C	7.0082e-10	0.471385	2.91893e-08
LOC100288181	8.26252e-10	0.421536	2.92086e-08
PBX1	7.40415e-10	0.378643	2.92249e-08
OR6K6	7.82187e-10	0.434819	2.92265e-08
LYSMD1	7.0082e-10	0.471385	2.92423e-08
JRK	8.26252e-10	0.421536	2.92536e-08
OR6K3	7.82187e-10	0.434819	2.92741e-08
MPZL1	7.40415e-10	0.406764	2.92752e-08
LMX1A	7.0082e-10	0.388131	2.92954e-08
BAI1	8.26252e-10	0.421536	2.92988e-08
OR6K2	7.82187e-10	0.434819	2.93218e-08
MPC2	7.40415e-10	0.406764	2.93257e-08
ARC	8.26252e-10	0.421536	2.93441e-08
GABPB2	7.0082e-10	0.471385	2.93488e-08
C1orf43	1.37707e-10	0.459379	2.93697e-08
OR10Z1	7.82187e-10	0.434819	2.93697e-08
MIR557	7.40415e-10	0.398743	2.93763e-08
SBSPON	8.26252e-10	0.355328	2.93895e-08
OR10T2	7.82187e-10	0.437117	2.94178e-08
MAEL	7.40415e-10	0.404064	2.94272e-08
LINC00534	8.26252e-10	0.34393	2.94351e-08
OR10R2	7.82187e-10	0.437117	2.9466e-08
LOC100505918	7.40415e-10	0.398743	2.94782e-08
OR10K2	7.82187e-10	0.437117	2.95144e-08
ILDR2	7.40415e-10	0.404064	2.95293e-08
OR10K1	7.82187e-10	0.437117	2.95629e-08
GPR161	7.40415e-10	0.40285	2.95807e-08
OR10J5	7.82187e-10	0.458306	2.96116e-08
GPA33	7.40415e-10	0.404064	2.96322e-08
C1orf226	1.37707e-10	0.459108	2.96442e-08
MNDA	7.82187e-10	0.434819	2.96605e-08
DUSP27	7.40415e-10	0.404064	2.96839e-08
LOC646268	7.82187e-10	0.437117	2.97095e-08
DCAF6	7.40415e-10	0.406764	2.97358e-08
CD1E	7.82187e-10	0.437117	2.97587e-08
CREG1	7.40415e-10	0.400108	2.97879e-08
CD1D	7.82187e-10	0.437117	2.98081e-08
CD247	7.40415e-10	0.414118	2.98402e-08
CD1C	7.82187e-10	0.437117	2.98576e-08
ANKRD36BP1	7.40415e-10	0.403634	2.98926e-08
CD1B	7.82187e-10	0.437117	2.99073e-08
C1orf192	1.37707e-10	0.484987	2.99239e-08
ADCY10	7.40415e-10	0.406764	2.99452e-08
TRPA1	8.72732e-10	0.34523	2.99491e-08
CD1A	7.82187e-10	0.437117	2.99571e-08
TERF1	8.72732e-10	0.34523	2.99939e-08
MSC	8.72732e-10	0.34523	3.00388e-08
LOC392232	8.72732e-10	0.34523	3.00838e-08
LOC100132891	8.72732e-10	0.34523	3.0129e-08
KCNB2	8.72732e-10	0.34523	3.01743e-08
C1orf189	1.37707e-10	0.459379	3.02089e-08
XKR9	8.72732e-10	0.33814	3.02197e-08
TRAM1	8.72732e-10	0.33814	3.02653e-08
SLCO5A1	8.72732e-10	0.335809	3.0311e-08
PRDM14	8.72732e-10	0.338198	3.03569e-08
NCOA2	8.72732e-10	0.338198	3.04029e-08
LOC286190	8.72732e-10	0.33814	3.0449e-08
LACTB2	8.72732e-10	0.33814	3.04953e-08
C1orf111	1.37707e-10	0.459108	3.04993e-08
EYA1	8.72732e-10	0.337678	3.05417e-08
KIRREL	8.72732e-10	0.432933	3.05883e-08
ZNF687	1.22798e-10	0.47746	3.07299e-08
C1orf110	1.37707e-10	0.436811	3.07954e-08
VPS72	1.22798e-10	0.482628	3.10676e-08
B4GALT3	1.37707e-10	0.479392	3.10974e-08
ATP8B2	1.37707e-10	0.468602	3.14052e-08
TUFT1	1.22798e-10	0.48756	3.14128e-08
SULF1	9.21757e-10	0.33308	3.1583e-08
ATP1A4	1.37707e-10	0.464016	3.17193e-08
TMOD4	1.22798e-10	0.482628	3.17658e-08
ATF6	1.37707e-10	0.459108	3.20397e-08
THEM5	1.22798e-10	0.488743	3.21268e-08
KCNK9	9.73462e-10	0.435709	3.23653e-08
ARHGAP30	1.37707e-10	0.495666	3.23666e-08
INTS8	9.73462e-10	0.361877	3.24122e-08
ESRP1	9.73462e-10	0.367393	3.24592e-08
THEM4	1.22798e-10	0.488743	3.2496e-08
VCPIP1	9.73462e-10	0.339529	3.25064e-08
TCF24	9.73462e-10	0.3345	3.25537e-08
SNORD87	9.73462e-10	0.3345	3.26012e-08
SNHG6	9.73462e-10	0.3345	3.26488e-08
SGK3	9.73462e-10	0.3345	3.26965e-08
AQP10	1.37707e-10	0.468602	3.27003e-08
PTTG3P	9.73462e-10	0.3345	3.27444e-08
PPP1R42	9.73462e-10	0.3345	3.27924e-08
PDE7A	9.73462e-10	0.331558	3.28405e-08
TDRKH	1.22798e-10	0.48756	3.28739e-08
MYBL1	9.73462e-10	0.339474	3.28888e-08
MCMDC2	9.73462e-10	0.3345	3.29373e-08
CSPP1	9.73462e-10	0.3345	3.29858e-08
CPA6	9.73462e-10	0.3345	3.30346e-08
APOA2	1.37707e-10	0.479392	3.30409e-08
COPS5	9.73462e-10	0.3345	3.30834e-08
C8orf44-SGK3	9.73462e-10	0.3345	3.31325e-08
C8orf44	9.73462e-10	0.3345	3.31816e-08
ARFGEF1	9.73462e-10	0.3345	3.32309e-08
TCHHL1	1.22798e-10	0.484511	3.32606e-08
ADHFE1	9.73462e-10	0.325656	3.32804e-08
ADAR	1.37707e-10	0.468602	3.33887e-08
RUNX1T1	1.02799e-09	0.34126	3.33915e-08
FLJ46284	1.02799e-09	0.350568	3.34386e-08
CPQ	1.02799e-09	0.368365	3.34859e-08
TRIM55	1.02799e-09	0.32663	3.35334e-08
RRS1	1.02799e-09	0.32663	3.35809e-08
MTFR1	1.02799e-09	0.325906	3.36286e-08
TCHH	1.22798e-10	0.481015	3.36566e-08
MIR124-2	1.02799e-09	0.320026	3.36765e-08
LOC401463	1.02799e-09	0.320026	3.37244e-08
ADAMTS4	1.37707e-10	0.479392	3.37439e-08
LOC100505676	1.02799e-09	0.32663	3.37725e-08
LOC100505659	1.02799e-09	0.32663	3.38208e-08
LOC100130155	1.02799e-09	0.320026	3.38692e-08
DNAJC5B	1.02799e-09	0.32663	3.39177e-08
CYP7B1	1.02799e-09	0.320026	3.39664e-08
CRH	1.02799e-09	0.32663	3.40152e-08
SPRR4	1.22798e-10	0.482811	3.40621e-08
C8orf46	1.02799e-09	0.334389	3.40641e-08
ADAM15	1.37707e-10	0.475034	3.41068e-08
BHLHE22	1.02799e-09	0.320026	3.41132e-08
ARMC1	1.02799e-09	0.325906	3.41624e-08
LOC100505795	1.02799e-09	0.386021	3.42118e-08
SPRR3	1.22798e-10	0.482811	3.44775e-08
SPRR2G	1.22798e-10	0.482811	3.49031e-08
LOC286186	1.08549e-09	0.317766	3.51384e-08
LINC00251	1.08549e-09	0.317766	3.51877e-08
SCYL3	1.08549e-09	0.377972	3.52372e-08
C1orf112	1.08549e-09	0.377817	3.52868e-08
SPRR2F	1.22798e-10	0.482811	3.53394e-08
SPRR2E	1.22798e-10	0.482811	3.57868e-08
SPRR2D	1.22798e-10	0.482811	3.62456e-08
FAM135B	1.14611e-09	0.42216	3.64087e-08
WWP1	1.14611e-09	0.33776	3.6459e-08
TMEM55A	1.14611e-09	0.351289	3.65093e-08
SLC7A13	1.14611e-09	0.33776	3.65598e-08
RMDN1	1.14611e-09	0.33776	3.66105e-08
OTUD6B	1.14611e-09	0.351289	3.66612e-08
NECAB1	1.14611e-09	0.345542	3.67122e-08
SPRR2C	1.22798e-10	0.482811	3.67163e-08
MIR4661	1.14611e-09	0.351289	3.67632e-08
LRRC69	1.14611e-09	0.351289	3.68144e-08
LOC100127983	1.14611e-09	0.351289	3.68658e-08
CPNE3	1.14611e-09	0.33776	3.69172e-08
CNGB3	1.14611e-09	0.33776	3.69689e-08
CNBD1	1.14611e-09	0.33776	3.70207e-08
SPRR2B	1.22798e-10	0.482811	3.71994e-08
REXO1L2P	1.1893e-09	0.335591	3.75716e-08
REXO1L1	1.1893e-09	0.335591	3.76233e-08
SPRR2A	1.22798e-10	0.482811	3.76954e-08
LINC00626	1.21003e-09	0.38696	3.77878e-08
FCRL5	1.21003e-09	0.428749	3.78393e-08
FCRL4	1.21003e-09	0.428749	3.78908e-08
FCRL3	1.21003e-09	0.428749	3.79425e-08
FCRL2	1.21003e-09	0.428749	3.79943e-08
FCRL1	1.21003e-09	0.428749	3.80463e-08
DPT	1.21003e-09	0.38696	3.80984e-08
CD5L	1.21003e-09	0.428749	3.81507e-08
SPRR1B	1.22798e-10	0.482811	3.82048e-08
SPRR1A	1.22798e-10	0.482811	3.87282e-08
TSNARE1	1.25751e-09	0.415372	3.89786e-08
PTP4A3	1.25751e-09	0.415372	3.90311e-08
MROH5	1.25751e-09	0.415372	3.90838e-08
MIR4472-1	1.25751e-09	0.415372	3.91366e-08
LOC731779	1.25751e-09	0.415372	3.91896e-08
LINC00051	1.25751e-09	0.415372	3.92427e-08
SNX27	1.22798e-10	0.48756	3.9266e-08
GPR20	1.25751e-09	0.415372	3.92959e-08
TRAPPC9	1.27742e-09	0.42781	3.94381e-08
LOC728724	1.27742e-09	0.483881	3.9491e-08
TMEM64	1.27742e-09	0.339796	3.95441e-08
SNAPIN	1.22798e-10	0.480908	3.98191e-08
SMCP	1.22798e-10	0.482811	4.03879e-08
SLC27A3	1.22798e-10	0.476157	4.09733e-08
FAM49B	1.34845e-09	0.460597	4.14836e-08
LOC100130298	1.34845e-09	0.315547	4.15392e-08
SCNM1	1.22798e-10	0.482628	4.15758e-08
S100A9	1.22798e-10	0.496606	4.21963e-08
S100A8	1.22798e-10	0.496606	4.28357e-08
TEDDM1	1.42333e-09	0.329928	4.30022e-08
SHCBP1L	1.42333e-09	0.336522	4.3059e-08
RNASEL	1.42333e-09	0.329928	4.31159e-08
RGSL1	1.42333e-09	0.329928	4.31729e-08
RGS8	1.42333e-09	0.329928	4.32301e-08
RGS16	1.42333e-09	0.329928	4.32874e-08
NPL	1.42333e-09	0.329928	4.33449e-08
LOC284648	1.42333e-09	0.329928	4.34025e-08
LINC00272	1.42333e-09	0.329928	4.34603e-08
S100A7L2	1.22798e-10	0.496685	4.34947e-08
GLUL	1.42333e-09	0.329928	4.35183e-08
DHX9	1.42333e-09	0.329928	4.35764e-08
S100A7A	1.22798e-10	0.496685	4.41743e-08
YTHDF3	1.50225e-09	0.316923	4.47179e-08
UG0898H09	1.50225e-09	0.316923	4.4776e-08
TTPA	1.50225e-09	0.316923	4.48342e-08
S100A7	1.22798e-10	0.502713	4.48755e-08
NKAIN3	1.50225e-09	0.311432	4.48926e-08
MIR4470	1.50225e-09	0.308021	4.49511e-08
LOC101410533	1.50225e-09	0.316923	4.50098e-08
LOC100505718	1.50225e-09	0.327551	4.50686e-08
GGH	1.50225e-09	0.316923	4.51276e-08
CLVS1	1.50225e-09	0.308021	4.51868e-08
CHD7	1.50225e-09	0.307302	4.52461e-08
ASPH	1.50225e-09	0.308021	4.53055e-08
ALDH9A1	1.50225e-09	0.390701	4.53651e-08
S100A6	1.22798e-10	0.502713	4.55993e-08
S100A5	1.22798e-10	0.502713	4.63468e-08
SLC45A4	1.58542e-09	0.430091	4.6854e-08
DENND3	1.58542e-09	0.426442	4.69142e-08
RAB2A	1.58542e-09	0.300501	4.69745e-08
CA8	1.58542e-09	0.302945	4.70349e-08
SMG7-AS1	1.58542e-09	0.328594	4.70956e-08
S100A4	1.22798e-10	0.502713	4.71193e-08
SMG7	1.58542e-09	0.328594	4.71563e-08
NMNAT2	1.58542e-09	0.328594	4.72172e-08
LAMC2	1.58542e-09	0.323962	4.72783e-08
LAMC1	1.58542e-09	0.31646	4.73396e-08
S100A3	1.22798e-10	0.502713	4.79179e-08
VAMP4	1.67308e-09	0.335987	4.87119e-08
S100A2	1.22798e-10	0.502713	4.87441e-08
TNFSF4	1.67308e-09	0.346434	4.87738e-08
MYOC	1.67308e-09	0.335987	4.88358e-08
MIR3120	1.67308e-09	0.341592	4.8898e-08
MIR214	1.67308e-09	0.341592	4.89604e-08
MIR199A2	1.67308e-09	0.341592	4.90229e-08
METTL13	1.67308e-09	0.33879	4.90856e-08
DNM3OS	1.67308e-09	0.341592	4.91485e-08
S100A16	1.22798e-10	0.480908	4.95992e-08
PTK2	1.71084e-09	0.412192	4.98154e-08
S100A14	1.22798e-10	0.480908	5.04849e-08
SUCO	1.76544e-09	0.341385	5.06643e-08
SLC9C2	1.76544e-09	0.339726	5.07275e-08
SLC19A2	1.76544e-09	0.368287	5.07908e-08
PRDX6	1.76544e-09	0.339726	5.08543e-08
PIGC	1.76544e-09	0.341385	5.0918e-08
NME7	1.76544e-09	0.368287	5.09818e-08
LOC730159	1.76544e-09	0.339726	5.10457e-08
LOC100506023	1.76544e-09	0.339726	5.11099e-08
FASLG	1.76544e-09	0.341385	5.11742e-08
CCDC181	1.76544e-09	0.368287	5.12386e-08
C1orf105	1.76544e-09	0.341385	5.13032e-08
BLZF1	1.76544e-09	0.368287	5.1368e-08
S100A13	1.22798e-10	0.480908	5.14028e-08
ATP1B1	1.76544e-09	0.368287	5.14329e-08
ANKRD45	1.76544e-09	0.339726	5.1498e-08
S100A12	1.22798e-10	0.496606	5.23547e-08
RALYL	1.86276e-09	0.353617	5.31082e-08
F5	1.86276e-09	0.373769	5.31743e-08
S100A11	1.22798e-10	0.495858	5.33425e-08
S100A10	1.22798e-10	0.485247	5.43684e-08
S100A1	1.22798e-10	0.480908	5.54344e-08
MROH1	1.96529e-09	0.387705	5.61096e-08
FAM203A	1.96529e-09	0.391406	5.61792e-08
RPTN	1.22798e-10	0.477519	5.65431e-08
RORC	1.22798e-10	0.493774	5.7697e-08
PRRC2C	2.07331e-09	0.330945	5.88848e-08
RIIAD1	1.22798e-10	0.48756	5.88991e-08
RFX5	1.22798e-10	0.4725	6.01522e-08
PSMD4	1.22798e-10	0.47746	6.14599e-08
LOC286184	2.1871e-09	0.308557	6.22214e-08
PRR9	1.22798e-10	0.482811	6.28257e-08
POGZ	1.22798e-10	0.477888	6.42535e-08
TEX35	2.30696e-09	0.347111	6.53079e-08
RASAL2-AS1	2.30696e-09	0.334464	6.53884e-08
RASAL2	2.30696e-09	0.344036	6.5469e-08
C1orf220	2.30696e-09	0.347111	6.55498e-08
PIP5K1A	1.22798e-10	0.480044	6.57478e-08
CSMD3	2.4332e-09	0.438114	6.70511e-08
SKIL	2.4332e-09	0.319196	6.71317e-08
SEC62	2.4332e-09	0.319196	6.72125e-08
SAMD7	2.4332e-09	0.319196	6.72934e-08
PI4KB	1.22798e-10	0.47746	6.73132e-08
PRKCI	2.4332e-09	0.319196	6.73746e-08
PHC3	2.4332e-09	0.319196	6.7456e-08
MYNN	2.4332e-09	0.319196	6.75375e-08
LRRIQ4	2.4332e-09	0.319196	6.76193e-08
LRRC34	2.4332e-09	0.319196	6.77013e-08
LRRC31	2.4332e-09	0.319196	6.77834e-08
LOC100128164	2.4332e-09	0.319196	6.78658e-08
GPR160	2.4332e-09	0.319196	6.79484e-08
CLDN11	2.4332e-09	0.319196	6.80311e-08
PRRX1	2.4332e-09	0.365373	6.81141e-08
MIR3119-2	2.4332e-09	0.371589	6.81973e-08
MIR3119-1	2.4332e-09	0.371589	6.82806e-08
METTL11B	2.4332e-09	0.371589	6.83642e-08
LOC284688	2.4332e-09	0.371589	6.8448e-08
KIFAP3	2.4332e-09	0.371589	6.8532e-08
GORAB	2.4332e-09	0.371589	6.86162e-08
PGLYRP4	1.22798e-10	0.496606	6.8955e-08
SLC2A2	2.56615e-09	0.319126	6.98244e-08
RPL22L1	2.56615e-09	0.319126	6.9907e-08
MIR569	2.56615e-09	0.319126	6.99899e-08
EIF5A2	2.56615e-09	0.319126	7.00729e-08
TNN	2.56615e-09	0.329347	7.01561e-08
SELP	2.56615e-09	0.371279	7.02395e-08
SELL	2.56615e-09	0.371279	7.03232e-08
SELE	2.56615e-09	0.371279	7.0407e-08
MRPS14	2.56615e-09	0.329347	7.0491e-08
METTL18	2.56615e-09	0.371279	7.05752e-08
LOC730102	2.56615e-09	0.327968	7.06596e-08
PGLYRP3	1.22798e-10	0.482811	7.06789e-08
KIAA0040	2.56615e-09	0.329347	7.07443e-08
CACYBP	2.56615e-09	0.329347	7.08291e-08
OAZ3	1.22798e-10	0.48756	7.24912e-08
GSDMC	2.70616e-09	0.453947	7.32816e-08
TNIK	2.70616e-09	0.306714	7.33679e-08
TNFSF18	2.70616e-09	0.340449	7.34544e-08
SEC16B	2.70616e-09	0.323401	7.35411e-08
NPR1	1.22798e-10	0.480908	7.43988e-08
MRPL9	1.22798e-10	0.48756	7.64096e-08
ZFAT-AS1	2.85359e-09	0.453266	7.64379e-08
ZFAT	2.85359e-09	0.453266	7.65272e-08
MIR30D	2.85359e-09	0.453266	7.66167e-08
MIR30B	2.85359e-09	0.453266	7.67064e-08
LOC286094	2.85359e-09	0.453266	7.67963e-08
KHDRBS3	2.85359e-09	0.446991	7.68864e-08
EFR3A	2.85359e-09	0.453787	7.69768e-08
MIR554	1.22798e-10	0.48756	7.85321e-08
WISP1	3.00883e-09	0.447379	7.92495e-08
TMEM71	3.00883e-09	0.448021	7.93404e-08
TG	3.00883e-09	0.445369	7.94315e-08
ST3GAL1	3.00883e-09	0.447379	7.95228e-08
SLA	3.00883e-09	0.447379	7.96143e-08
PHF20L1	3.00883e-09	0.447966	7.9706e-08
OC90	3.00883e-09	0.450904	7.9798e-08
NDRG1	3.00883e-09	0.447379	7.98901e-08
LRRC6	3.00883e-09	0.448021	7.99825e-08
KCNQ3	3.00883e-09	0.448021	8.00751e-08
HPYR1	3.00883e-09	0.448021	8.01678e-08
HHLA1	3.00883e-09	0.448021	8.02608e-08
TNR	3.00883e-09	0.321126	8.03541e-08
SERPINC1	3.00883e-09	0.332628	8.04475e-08
RC3H1	3.00883e-09	0.332628	8.05412e-08
PAPPA2	3.00883e-09	0.322305	8.0635e-08
LOR	1.22798e-10	0.482811	8.07759e-08
LOC100132111	1.22798e-10	0.488743	8.31516e-08
LINGO4	1.22798e-10	0.48756	8.56714e-08
KCNAB1	3.34432e-09	0.286377	8.76369e-08
ZBTB37	3.34432e-09	0.328399	8.7737e-08
MIR488	3.34432e-09	0.329264	8.78374e-08
LELP1	1.22798e-10	0.482811	8.83486e-08
LCE6A	1.22798e-10	0.482811	9.11985e-08
NCEH1	3.52544e-09	0.323254	9.22012e-08
SCARNA3	3.52544e-09	0.323917	9.23061e-08
RFWD2	3.52544e-09	0.323917	9.24112e-08
ASTN1	3.52544e-09	0.326599	9.25166e-08
LCE5A	1.22798e-10	0.482811	9.42385e-08
KCNAB1-AS1	3.71609e-09	0.296142	9.69435e-08
FAM5B	3.71609e-09	0.318945	9.70536e-08
LCE4A	1.22798e-10	0.482811	9.74881e-08
LCE3E	1.22798e-10	0.482811	1.0097e-07
SSR3	3.91675e-09	0.28426	1.01809e-07
IER5	3.91675e-09	0.347962	1.01924e-07
GM140	3.91675e-09	0.347962	1.0204e-07
ZNF707	4.12792e-09	0.386032	1.03747e-07
ZNF623	4.12792e-09	0.386032	1.0386e-07
SPATC1	4.12792e-09	0.391357	1.03974e-07
SCRIB	4.12792e-09	0.386032	1.04088e-07
PUF60	4.12792e-09	0.386032	1.04202e-07
PLEC	4.12792e-09	0.391357	1.04317e-07
PARP10	4.12792e-09	0.391357	1.04431e-07
OPLAH	4.12792e-09	0.391357	1.04546e-07
NRBP2	4.12792e-09	0.391357	1.04662e-07
LCE3D	1.22798e-10	0.482811	1.04709e-07
MIR937	4.12792e-09	0.386032	1.04777e-07
MIR661	4.12792e-09	0.391357	1.04893e-07
MIR4664	4.12792e-09	0.386032	1.05009e-07
MAPK15	4.12792e-09	0.386032	1.05125e-07
LOC100128338	4.12792e-09	0.386032	1.05242e-07
GRINA	4.12792e-09	0.391357	1.05359e-07
FAM83H	4.12792e-09	0.386032	1.05476e-07
EXOSC4	4.12792e-09	0.391357	1.05593e-07
EPPK1	4.12792e-09	0.391357	1.05711e-07
CCDC166	4.12792e-09	0.386032	1.05828e-07
BREA2	4.12792e-09	0.386032	1.05946e-07
TOP1P1	4.12792e-09	0.332419	1.06065e-07
MROH9	4.12792e-09	0.340246	1.06184e-07
MIR1295B	4.12792e-09	0.337083	1.06302e-07
MIR1295A	4.12792e-09	0.337083	1.06422e-07
FMO6P	4.12792e-09	0.337083	1.06541e-07
FMO4	4.12792e-09	0.332419	1.06661e-07
FMO3	4.12792e-09	0.337083	1.06781e-07
FMO2	4.12792e-09	0.334751	1.06901e-07
FMO1	4.12792e-09	0.332419	1.07021e-07
CACNA1E	4.12792e-09	0.319967	1.07142e-07
SHARPIN	4.35015e-09	0.378891	1.08561e-07
MAF1	4.35015e-09	0.378891	1.08679e-07
LCE3C	1.22798e-10	0.482811	1.08737e-07
KIAA1875	4.35015e-09	0.378891	1.08797e-07
GPAA1	4.35015e-09	0.38376	1.08916e-07
CYC1	4.35015e-09	0.378891	1.09035e-07
SLC7A14	4.35015e-09	0.315047	1.09154e-07
LCE3B	1.22798e-10	0.482811	1.13086e-07
LRRC52	4.584e-09	0.383578	1.14053e-07
LOC400794	4.584e-09	0.383578	1.14177e-07
LCE3A	1.22798e-10	0.482811	1.17798e-07
VEPH1	4.83004e-09	0.278572	1.18482e-07
PTX3	4.83004e-09	0.273232	1.18608e-07
LOC339894	4.83004e-09	0.273039	1.18735e-07
LOC100498859	4.83004e-09	0.273039	1.18862e-07
CCNL1	4.83004e-09	0.271879	1.1899e-07
C3orf55	4.83004e-09	0.273232	1.19118e-07
ZNF648	4.83004e-09	0.31457	1.19245e-07
TSEN15	4.83004e-09	0.318219	1.19374e-07
RGL1	4.83004e-09	0.318219	1.19502e-07
NCF2	4.83004e-09	0.318219	1.19631e-07
COLGALT2	4.83004e-09	0.318219	1.1976e-07
C1orf21	4.83004e-09	0.322025	1.19889e-07
ARPC5	4.83004e-09	0.318219	1.20019e-07
APOBEC4	4.83004e-09	0.318219	1.20149e-07
LCE2D	1.22798e-10	0.482811	1.2292e-07
LCE2C	1.22798e-10	0.482811	1.28507e-07
TNFSF10	5.36124e-09	0.326797	1.31203e-07
GHSR	5.36124e-09	0.308019	1.31343e-07
LCE2B	1.22798e-10	0.482811	1.34626e-07
ACTN2	5.64771e-09	0.434129	1.367e-07
TRMT1L	5.64771e-09	0.315181	1.36844e-07
TOR1AIP2	5.64771e-09	0.331206	1.36989e-07
SWT1	5.64771e-09	0.315181	1.37133e-07
RNF2	5.64771e-09	0.315181	1.37278e-07
LOC100288079	5.64771e-09	0.315181	1.37424e-07
IVNS1ABP	5.64771e-09	0.315181	1.37569e-07
FAM163A	5.64771e-09	0.331206	1.37715e-07
FAM129A	5.64771e-09	0.315181	1.37861e-07
EDEM3	5.64771e-09	0.315181	1.38008e-07
DNM3	5.64771e-09	0.335711	1.38155e-07
LGALS8-AS1	5.94903e-09	0.429508	1.40411e-07
LGALS8	5.94903e-09	0.429508	1.40556e-07
HEATR1	5.94903e-09	0.429508	1.407e-07
TOR1AIP1	5.94903e-09	0.325981	1.40845e-07
SOAT1	5.94903e-09	0.328609	1.4099e-07
SNORD81	5.94903e-09	0.32417	1.41136e-07
SNORD80	5.94903e-09	0.32417	1.41282e-07
LCE2A	1.22798e-10	0.482811	1.41358e-07
SNORD79	5.94903e-09	0.32417	1.41428e-07
SNORD78	5.94903e-09	0.32417	1.41574e-07
SNORD77	5.94903e-09	0.32417	1.41721e-07
SNORD76	5.94903e-09	0.32417	1.41868e-07
SNORD75	5.94903e-09	0.32417	1.42015e-07
SNORD74	5.94903e-09	0.32417	1.42163e-07
SNORD47	5.94903e-09	0.32417	1.42311e-07
SNORD44	5.94903e-09	0.32417	1.42459e-07
QSOX1	5.94903e-09	0.33603	1.42608e-07
NPHS2	5.94903e-09	0.332179	1.42757e-07
LOC100527964	5.94903e-09	0.33603	1.42906e-07
LHX4	5.94903e-09	0.33603	1.43055e-07
GAS5-AS1	5.94903e-09	0.32417	1.43205e-07
GAS5	5.94903e-09	0.32417	1.43355e-07
FLJ23867	5.94903e-09	0.33603	1.43506e-07
DARS2	5.94903e-09	0.32417	1.43656e-07
AXDND1	5.94903e-09	0.331876	1.43807e-07
TIPARP-AS1	6.26595e-09	0.279092	1.46162e-07
TIPARP	6.26595e-09	0.279092	1.46311e-07
SPATA16	6.26595e-09	0.318415	1.46459e-07
PA2G4P4	6.26595e-09	0.279092	1.46608e-07
LOC730091	6.26595e-09	0.279092	1.46758e-07
TOMM20	6.26595e-09	0.431098	1.46907e-07
SNORA14B	6.26595e-09	0.431098	1.47057e-07
RBM34	6.26595e-09	0.431098	1.47207e-07
MIR4753	6.26595e-09	0.431098	1.47358e-07
LOC100506810	6.26595e-09	0.431153	1.47509e-07
RALGPS2	6.26595e-09	0.328697	1.4766e-07
CENPL	6.26595e-09	0.321414	1.47811e-07
LCE1F	1.22798e-10	0.482811	1.48798e-07
OR6Y1	6.45491e-09	0.353108	1.49902e-07
OR6P1	6.45491e-09	0.353108	1.50054e-07
OR10X1	6.45491e-09	0.353108	1.50206e-07
FABP5	6.59926e-09	0.369338	1.51853e-07
TOX	6.59926e-09	0.286243	1.52005e-07
LEKR1	6.59926e-09	0.271486	1.52157e-07
ECT2	6.59926e-09	0.312289	1.5231e-07
ARID4B	6.59926e-09	0.416782	1.52463e-07
STX6	6.59926e-09	0.340281	1.52617e-07
MR1	6.59926e-09	0.340281	1.5277e-07
MIR4424	6.59926e-09	0.3292	1.52924e-07
KLHL20	6.59926e-09	0.318658	1.53079e-07
TPD52	6.59818e-09	0.371979	1.53233e-07
PAG1	6.94976e-09	0.370649	1.56921e-07
LCE1E	1.22798e-10	0.482811	1.57064e-07
TARBP1	6.94976e-09	0.401571	1.57075e-07
SLC35F3	6.94976e-09	0.396433	1.5723e-07
NID1	6.94976e-09	0.410364	1.57385e-07
MIR4671	6.94976e-09	0.398691	1.5754e-07
MIR1537	6.94976e-09	0.410364	1.57696e-07
LYST	6.94976e-09	0.410364	1.57852e-07
LOC100506795	6.94976e-09	0.411864	1.58008e-07
LINC00184	6.94976e-09	0.411864	1.58164e-07
IRF2BP2	6.94976e-09	0.411864	1.58321e-07
GPR137B	6.94976e-09	0.410364	1.58478e-07
GNG4	6.94976e-09	0.410364	1.58635e-07
ERO1LB	6.94976e-09	0.410364	1.58793e-07
EDARADD	6.94976e-09	0.410364	1.58951e-07
COA6	6.94976e-09	0.398691	1.59109e-07
TMCO1	6.94976e-09	0.38196	1.59268e-07
LOC440700	6.94976e-09	0.38196	1.59427e-07
KIAA1614	6.94976e-09	0.340006	1.59586e-07
CEP350	6.94976e-09	0.330605	1.59746e-07
ZFAND1	7.31831e-09	0.359677	1.61314e-07
SNX16	7.31831e-09	0.359677	1.61469e-07
SLC26A7	7.31831e-09	0.341068	1.61624e-07
SLC10A5	7.31831e-09	0.359677	1.61779e-07
PMP2	7.31831e-09	0.360043	1.61935e-07
FABP9	7.31831e-09	0.360043	1.62091e-07
FABP4	7.31831e-09	0.360043	1.62247e-07
FABP12	7.31831e-09	0.360043	1.62404e-07
CHMP4C	7.31831e-09	0.359677	1.62561e-07
LOC286177	7.31831e-09	0.297611	1.62718e-07
LOC100507651	7.31831e-09	0.297611	1.62875e-07
LOC100507632	7.31831e-09	0.299117	1.63033e-07
LINC00588	7.31831e-09	0.297611	1.63191e-07
MIR4427	7.31831e-09	0.394175	1.6335e-07
KIAA1804	7.31831e-09	0.394175	1.63508e-07
KCNK1	7.31831e-09	0.394175	1.63668e-07
B3GALNT2	7.31831e-09	0.406415	1.63827e-07
TOR3A	7.31831e-09	0.328194	1.63987e-07
FAM20B	7.31831e-09	0.328194	1.64147e-07
ZNF704	7.31713e-09	0.364855	1.64307e-07
ZBTB10	7.31713e-09	0.364855	1.64467e-07
STMN2	7.31713e-09	0.365021	1.64628e-07
MRPS28	7.31713e-09	0.365021	1.6479e-07
MIR5708	7.31713e-09	0.364855	1.64951e-07
HEY1	7.31713e-09	0.365021	1.65113e-07
LCE1D	1.22798e-10	0.482811	1.66303e-07
IMPAD1	7.70583e-09	0.290592	1.69259e-07
TBCE	7.70583e-09	0.402466	1.69421e-07
GGPS1	7.70583e-09	0.402466	1.69583e-07
ANGPTL1	7.70583e-09	0.317781	1.69746e-07
LCE1C	1.22798e-10	0.482811	1.76697e-07
PLCH1	8.11325e-09	0.28956	1.77363e-07
NLGN1	8.11325e-09	0.303454	1.77532e-07
KCNAB1-AS2	8.11325e-09	0.275802	1.77701e-07
LOC731275	8.13924e-09	0.365668	1.7785e-07
NTPCR	8.11325e-09	0.385462	1.77871e-07
LINC00578	8.54155e-09	0.299524	1.84832e-07
PCNXL2	8.54155e-09	0.391705	1.85007e-07
SOX13	8.54155e-09	0.287602	1.85181e-07
MYBPH	8.54155e-09	0.291757	1.85356e-07
LOC730227	8.54155e-09	0.291757	1.85531e-07
LINC00303	8.54155e-09	0.290109	1.85707e-07
FMOD	8.54155e-09	0.291757	1.85882e-07
CHIT1	8.54155e-09	0.291757	1.86059e-07
CHI3L1	8.54155e-09	0.291757	1.86235e-07
BTG2	8.54155e-09	0.291757	1.86412e-07
LCE1B	1.22798e-10	0.482811	1.88477e-07
TBL1XR1	8.99178e-09	0.283183	1.91329e-07
PLD1	8.99178e-09	0.296949	1.91506e-07
GMPS	8.99178e-09	0.272018	1.91684e-07
ZBED6	8.99178e-09	0.285025	1.91862e-07
SNRPE	8.99178e-09	0.28356	1.9204e-07
SNORA77	8.99178e-09	0.285025	1.92219e-07
REN	8.99178e-09	0.285094	1.92398e-07
PRELP	8.99178e-09	0.285025	1.92577e-07
PLEKHA6	8.99178e-09	0.287771	1.92757e-07
OPTC	8.99178e-09	0.285025	1.92937e-07
LINC00260	8.99178e-09	0.285025	1.93117e-07
LAX1	8.99178e-09	0.285025	1.93298e-07
KISS1	8.99178e-09	0.285094	1.93479e-07
GOLT1A	8.99178e-09	0.2891	1.9366e-07
ETNK2	8.99178e-09	0.285094	1.93842e-07
ATP2B4	8.99178e-09	0.285025	1.94024e-07
XPR1	8.99178e-09	0.329163	1.94206e-07
ACBD6	8.99178e-09	0.329995	1.94389e-07
MTR	9.46502e-09	0.403564	2.00801e-07
ZC3H11A	9.46502e-09	0.280529	2.00986e-07
PPP1R15B	9.46502e-09	0.282436	2.01172e-07
LINC00628	9.46502e-09	0.282436	2.01358e-07
LCE1A	1.22798e-10	0.482811	2.0194e-07
TMEM212	9.6474e-09	0.290434	2.04429e-07
KPRP	1.22798e-10	0.482811	2.17473e-07
TERC	1.04851e-08	0.303634	2.22026e-07
ACTRT3	1.04851e-08	0.303634	2.22231e-07
ADORA1	1.10344e-08	0.287892	2.32385e-07
IVL	1.22798e-10	0.482811	2.35596e-07
DPY19L4	1.16116e-08	0.345575	2.4394e-07
UBXN2B	1.16116e-08	0.282028	2.44163e-07
SDCBP	1.16116e-08	0.282028	2.44387e-07
CYP7A1	1.16116e-08	0.282028	2.44611e-07
PIK3C2B	1.16116e-08	0.27417	2.44836e-07
NAALADL2-AS3	1.22181e-08	0.291723	2.56089e-07
HMCN1	1.22181e-08	0.310326	2.56323e-07
INTS3	1.22798e-10	0.476157	2.57014e-07
ZP4	1.28553e-08	0.405892	2.70289e-07
LOC100130331	1.28553e-08	0.405892	2.70535e-07
MME	1.35246e-08	0.282709	2.82089e-07
LOC100507537	1.35246e-08	0.282709	2.82345e-07
RYR2	1.35246e-08	0.400109	2.82602e-07
ILF2	1.22798e-10	0.480908	2.82716e-07
TMEM14E	1.49663e-08	0.291104	3.12014e-07
MBNL1-AS1	1.49663e-08	0.290857	3.12296e-07
C3orf79	1.49663e-08	0.279381	3.12579e-07
ARHGEF26-AS1	1.49663e-08	0.275838	3.12863e-07
ARHGEF26	1.49663e-08	0.2668	3.13147e-07
HRNR	1.22798e-10	0.482811	3.14128e-07
TMEM44-AS1	1.5742e-08	0.299572	3.23355e-07
TMEM44	1.5742e-08	0.299572	3.23645e-07
LRRC15	1.5742e-08	0.298285	3.23936e-07
LOC647323	1.5742e-08	0.297392	3.24227e-07
LOC100131551	1.5742e-08	0.298285	3.24518e-07
HES1	1.5742e-08	0.297392	3.24811e-07
GP5	1.5742e-08	0.304322	3.25103e-07
FLJ34208	1.5742e-08	0.299572	3.25396e-07
DPPA2P3	1.5742e-08	0.297392	3.2569e-07
CPN2	1.5742e-08	0.298285	3.25984e-07
ATP13A3	1.5742e-08	0.304965	3.26279e-07
OPA1-AS1	1.65566e-08	0.2913	3.39156e-07
OPA1	1.65566e-08	0.2913	3.39458e-07
MGC2889	1.65566e-08	0.2913	3.3976e-07
MB21D2	1.65566e-08	0.2913	3.40063e-07
HRASLS	1.65566e-08	0.2913	3.40367e-07
ATP13A5	1.65566e-08	0.2913	3.40671e-07
ATP13A4	1.65566e-08	0.2913	3.40975e-07
RABGAP1L	1.65566e-08	0.309181	3.4128e-07
FLG2	1.22798e-10	0.482811	3.53394e-07
TM4SF4	1.7412e-08	0.277343	3.53615e-07
TM4SF1	1.7412e-08	0.277343	3.53928e-07
FGF12	1.7412e-08	0.288152	3.54242e-07
LINC00210	1.7412e-08	0.320536	3.54556e-07
B3GALT2	1.7412e-08	0.305147	3.5487e-07
SLC33A1	1.83103e-08	0.281975	3.69294e-07
FNDC3B	1.83103e-08	0.297721	3.69618e-07
C3orf33	1.83103e-08	0.281975	3.69943e-07
CDC73	1.83103e-08	0.300479	3.70269e-07
MECOM	1.92534e-08	0.282553	3.88111e-07
MT1HL1	1.92534e-08	0.394326	3.88451e-07
MIR3121	1.92534e-08	0.32396	3.88791e-07
FLG	1.22798e-10	0.482811	4.03879e-07
GPATCH2	2.02435e-08	0.311711	4.055e-07
CRB1	2.02435e-08	0.310964	4.05854e-07
ZNF639	2.1283e-08	0.267647	4.21689e-07
ZMAT3	2.1283e-08	0.271109	4.22052e-07
USP13	2.1283e-08	0.271849	4.22416e-07
PIK3CA	2.1283e-08	0.265942	4.22781e-07
NDUFB5	2.1283e-08	0.267143	4.23146e-07
MRPL47	2.1283e-08	0.267143	4.23513e-07
MFN1	2.1283e-08	0.267647	4.23879e-07
KCNMB3	2.1283e-08	0.267647	4.24247e-07
KCNMB2-IT1	2.1283e-08	0.276177	4.24614e-07
GNB4	2.1283e-08	0.267647	4.24983e-07
ACTL6A	2.1283e-08	0.265399	4.25352e-07
RGS2	2.1283e-08	0.295542	4.25722e-07
RGS13	2.1283e-08	0.295542	4.26093e-07
RGS1	2.1283e-08	0.295542	4.26464e-07
MIR1278	2.1283e-08	0.295811	4.26836e-07
GLRX2	2.1283e-08	0.295811	4.27208e-07
ESRRG	2.23741e-08	0.304981	4.42703e-07
ABL2	2.23741e-08	0.31635	4.43084e-07
FAM110B	2.35194e-08	0.300358	4.58919e-07
MBNL1	2.35194e-08	0.282716	4.59309e-07
TP53BP2	2.35194e-08	0.354947	4.597e-07
MIR320B2	2.35194e-08	0.355926	4.60092e-07
DEGS1	2.35194e-08	0.355926	4.60484e-07
CAPN8	2.35194e-08	0.354947	4.60877e-07
CAPN2	2.35194e-08	0.354947	4.6127e-07
TMEM183B	2.35194e-08	0.293266	4.61665e-07
TMEM183A	2.35194e-08	0.288647	4.62059e-07
LOC401980	2.35194e-08	0.293266	4.62455e-07
CYB5R1	2.35194e-08	0.293266	4.62851e-07
ADIPOR1	2.35194e-08	0.293266	4.63248e-07
CRNN	1.22798e-10	0.482811	4.71192e-07
TLR5	2.47214e-08	0.355645	4.75087e-07
FAM177B	2.47214e-08	0.355645	4.75485e-07
DISP1	2.47214e-08	0.355645	4.75884e-07
PPFIA4	2.47214e-08	0.284028	4.76283e-07
MYOG	2.47214e-08	0.284028	4.76683e-07
ZBTB41	2.47214e-08	0.310966	4.77084e-07
MIR4735	2.47214e-08	0.310966	4.77485e-07
KCNT2	2.47214e-08	0.310966	4.77887e-07
F13B	2.47214e-08	0.310966	4.78289e-07
CFHR5	2.47214e-08	0.310966	4.78693e-07
CFHR4	2.47214e-08	0.310966	4.79097e-07
CFHR3	2.47214e-08	0.310966	4.79501e-07
CFHR2	2.47214e-08	0.310966	4.79907e-07
CFHR1	2.47214e-08	0.310966	4.80313e-07
CFH	2.47214e-08	0.310966	4.80719e-07
ASPM	2.47214e-08	0.310966	4.81127e-07
RBM17	2.47176e-08	0.356228	4.81535e-07
IL2RA	2.47176e-08	0.356228	4.81944e-07
BROX	2.59828e-08	0.35085	4.98424e-07
MDM4	2.59828e-08	0.27454	4.9884e-07
LHX9	2.59828e-08	0.294292	4.99256e-07
C1orf53	2.59828e-08	0.294292	4.99674e-07
NAALADL2	2.73066e-08	0.286156	5.19876e-07
SUSD4	2.73066e-08	0.349358	5.20307e-07
C1orf65	2.73066e-08	0.349358	5.20739e-07
USH2A	2.73066e-08	0.301236	5.21172e-07
KCTD3	2.73066e-08	0.303081	5.21605e-07
PTPRC	2.73066e-08	0.301191	5.22039e-07
ATP6V1G3	2.73066e-08	0.301191	5.22473e-07
NEK7	2.73066e-08	0.292471	5.22909e-07
UCN3	2.86956e-08	0.350532	5.39828e-07
ZBTB18	2.86956e-08	0.378347	5.4027e-07
LOC339529	2.86956e-08	0.378347	5.40713e-07
SPATA17	2.86956e-08	0.306913	5.41156e-07
TUBAL3	2.86913e-08	0.350542	5.41601e-07
NET1	2.86913e-08	0.354233	5.42046e-07
MIR3155B	2.86913e-08	0.350102	5.42491e-07
MIR3155A	2.86913e-08	0.350102	5.42938e-07
IL15RA	2.86913e-08	0.349779	5.43385e-07
FBXO18	2.86913e-08	0.349779	5.43833e-07
FAM208B	2.86913e-08	0.349996	5.44282e-07
CALML5	2.86913e-08	0.357925	5.44731e-07
CALML3	2.86913e-08	0.357925	5.45181e-07
ASB13	2.86913e-08	0.349996	5.45632e-07
ANKRD16	2.86913e-08	0.349779	5.46084e-07
SFMBT2	3.01529e-08	0.340736	5.57548e-07
PRKCQ-AS1	3.01529e-08	0.340736	5.57996e-07
PRKCQ	3.01529e-08	0.343958	5.58445e-07
LINC00707	3.01529e-08	0.340736	5.58895e-07
KIN	3.01529e-08	0.340736	5.59345e-07
ITIH5	3.01529e-08	0.340736	5.59796e-07
ITIH2	3.01529e-08	0.340736	5.60248e-07
ATP5C1	3.01529e-08	0.340736	5.607e-07
AKR1C4	3.01529e-08	0.348338	5.61154e-07
ZNF695	3.01529e-08	0.374543	5.62062e-07
ZNF670-ZNF695	3.01529e-08	0.374543	5.62518e-07
ZNF670	3.01529e-08	0.374543	5.62974e-07
ZNF669	3.01529e-08	0.374543	5.63431e-07
ZNF124	3.01529e-08	0.374543	5.63889e-07
EFCAB2	3.01529e-08	0.376739	5.64347e-07
C1orf229	3.01529e-08	0.374543	5.64806e-07
AHCTF1	3.01529e-08	0.374543	5.65266e-07
CRCT1	1.22798e-10	0.482811	5.65431e-07
GDI2	3.01484e-08	0.345615	5.65698e-07
AKT3	3.01529e-08	0.369217	5.65727e-07
MIA3	3.01529e-08	0.346055	5.66188e-07
AIDA	3.01529e-08	0.346055	5.66651e-07
DENND1B	3.01529e-08	0.296252	5.67114e-07
HNRNPU-AS1	3.16819e-08	0.372787	5.79654e-07
HNRNPU	3.16819e-08	0.372787	5.80115e-07
DESI2	3.16819e-08	0.372787	5.80577e-07
COX20	3.16819e-08	0.372787	5.8104e-07
C1orf101	3.16819e-08	0.372787	5.81504e-07
ADSS	3.16819e-08	0.372787	5.81968e-07
MIR4677	3.16819e-08	0.366443	5.82434e-07
SDCCAG8	3.16819e-08	0.370295	5.829e-07
CEP170	3.16819e-08	0.374147	5.83366e-07
KLHL12	3.16819e-08	0.28639	5.83834e-07
LOC100131234	3.16819e-08	0.29721	5.84302e-07
TSNAX-DISC1	3.32858e-08	0.370906	6.07943e-07
DISC1	3.32858e-08	0.370906	6.08426e-07
TSNAX	3.49683e-08	0.367238	6.32946e-07
SPRTN	3.49683e-08	0.367238	6.33445e-07
SNRPD2P2	3.49683e-08	0.367238	6.33944e-07
LOC149373	3.49683e-08	0.365591	6.34444e-07
LINC00582	3.49683e-08	0.367238	6.34945e-07
GNPAT	3.49683e-08	0.367238	6.35446e-07
EXOC8	3.49683e-08	0.367238	6.35949e-07
EGLN1	3.49683e-08	0.367238	6.36452e-07
DISC2	3.49683e-08	0.367238	6.36956e-07
TROVE2	3.49683e-08	0.291188	6.3746e-07
LOC440704	3.49683e-08	0.296808	6.37966e-07
GPR52	3.49683e-08	0.311838	6.38472e-07
TRIM67	3.67331e-08	0.362562	6.59023e-07
MIR1182	3.67331e-08	0.371275	6.59538e-07
FAM89A	3.67331e-08	0.368183	6.60054e-07
PTGS2	3.67331e-08	0.305636	6.60571e-07
PLA2G4A	3.67331e-08	0.305636	6.61089e-07
PDC	3.67331e-08	0.305636	6.61607e-07
OCLM	3.67331e-08	0.305636	6.62127e-07
C1orf27	3.67331e-08	0.305636	6.62647e-07
USP6NL	3.8584e-08	0.339455	6.78304e-07
UPF2	3.8584e-08	0.351108	6.78822e-07
SFTA1P	3.8584e-08	0.334085	6.79342e-07
SEC61A2	3.8584e-08	0.348178	6.79863e-07
PROSER2-AS1	3.8584e-08	0.351108	6.80384e-07
PROSER2	3.8584e-08	0.351108	6.80906e-07
PITRM1-AS1	3.8584e-08	0.346268	6.81429e-07
PITRM1	3.8584e-08	0.346268	6.81953e-07
MIR4480	3.8584e-08	0.346668	6.82478e-07
LOC283070	3.8584e-08	0.347979	6.83003e-07
LINC00710	3.8584e-08	0.334085	6.83529e-07
LINC00705	3.8584e-08	0.347157	6.84056e-07
LINC00704	3.8584e-08	0.347157	6.84584e-07
KLF6	3.8584e-08	0.356447	6.85113e-07
ECHDC3	3.8584e-08	0.34524	6.85642e-07
DHTKD1	3.8584e-08	0.351108	6.86172e-07
CELF2-AS2	3.8584e-08	0.334085	6.86704e-07
CDC123	3.8584e-08	0.346668	6.87235e-07
CCDC3	3.8584e-08	0.347979	6.87768e-07
CAMK1D	3.8584e-08	0.35108	6.88302e-07
AKR1E2	3.8584e-08	0.347157	6.88836e-07
AKR1C6P	3.8584e-08	0.347157	6.89371e-07
AKR1C2	3.8584e-08	0.347157	6.89907e-07
AKR1C1	3.8584e-08	0.347157	6.90444e-07
SIPA1L2	3.8584e-08	0.374877	6.90982e-07
MAP10	3.8584e-08	0.374881	6.91521e-07
ARV1	3.8584e-08	0.365455	6.9206e-07
SRGAP2D	3.8584e-08	0.267672	6.926e-07
CHTOP	1.22798e-10	0.480908	7.06789e-07
UCMA	4.0525e-08	0.328885	7.07365e-07
TAF3	4.0525e-08	0.338169	7.07903e-07
PHYH	4.0525e-08	0.325747	7.08442e-07
OPTN	4.0525e-08	0.328885	7.08981e-07
MCM10	4.0525e-08	0.328885	7.09522e-07
CELF2	4.0525e-08	0.331982	7.10063e-07
SMYD3	4.0525e-08	0.371022	7.10605e-07
C1orf131	4.0525e-08	0.35397	7.11148e-07
TFB2M	4.17447e-08	0.372019	7.25567e-07
SCCPDH	4.17447e-08	0.372019	7.26117e-07
LOC255654	4.17447e-08	0.372019	7.26668e-07
LOC149134	4.17447e-08	0.372019	7.27219e-07
CNST	4.17447e-08	0.372019	7.27771e-07
UTS2B	4.25605e-08	0.269792	7.34004e-07
RAP2B	4.25605e-08	0.268192	7.35106e-07
PYDC2	4.25605e-08	0.269792	7.35658e-07
P2RY1	4.25605e-08	0.275923	7.36211e-07
OSTN	4.25605e-08	0.269792	7.36765e-07
KCNMB2	4.25605e-08	0.265557	7.38432e-07
CCDC50	4.25605e-08	0.269792	7.38989e-07
ZNF496	4.25605e-08	0.362726	7.39548e-07
VN1R5	4.25605e-08	0.362726	7.40107e-07
MIR3916	4.25605e-08	0.362726	7.40666e-07
BEND7	4.46948e-08	0.316666	7.67885e-07
DNAH14	4.69325e-08	0.354103	8.04475e-07
MIR548F1	4.69325e-08	0.306228	8.05076e-07
PRPF18	4.92786e-08	0.309808	8.42499e-07
GATA3-AS1	4.92786e-08	0.335602	8.43125e-07
GATA3	4.92786e-08	0.335602	8.43753e-07
FAM5C	4.92786e-08	0.292242	8.44382e-07
PFKFB3	4.92715e-08	0.341875	8.45012e-07
AKR1CL1	5.17379e-08	0.342762	8.7764e-07
FRMD4A	5.43159e-08	0.292289	9.19739e-07
AKR1C3	5.43159e-08	0.342526	9.20417e-07
CGN	1.22798e-10	0.48756	9.42385e-07
IMPA1	5.7018e-08	0.345323	9.64051e-07
NVL	5.7018e-08	0.350589	9.64761e-07
OR2W5	5.985e-08	0.37113	1.00496e-06
OR2G3	5.985e-08	0.371285	1.0057e-06
OR2G2	5.985e-08	0.371285	1.00643e-06
OR2C3	5.985e-08	0.37113	1.00717e-06
OR2B11	5.985e-08	0.37113	1.00791e-06
GCSAML-AS1	5.985e-08	0.37113	1.00865e-06
GCSAML	5.985e-08	0.378233	1.00939e-06
C1orf100	5.985e-08	0.366886	1.01013e-06
MIR181B1	5.985e-08	0.29323	1.01087e-06
MIR181A1	5.985e-08	0.29323	1.01161e-06
RNU6-72P	5.985e-08	0.30477	1.01235e-06
SUV39H2	6.59279e-08	0.283708	1.09444e-06
RPP38	6.59279e-08	0.283708	1.09524e-06
OLAH	6.59279e-08	0.283708	1.09603e-06
NUDT5	6.59279e-08	0.334568	1.09682e-06
MIR1265	6.59279e-08	0.283708	1.09762e-06
MEIG1	6.59279e-08	0.283708	1.09841e-06
HSPA14	6.59279e-08	0.283708	1.09921e-06
FAM107B	6.59279e-08	0.283708	1.10001e-06
DCLRE1C	6.59279e-08	0.283708	1.10081e-06
CDNF	6.59279e-08	0.283708	1.10161e-06
C10orf111	6.59279e-08	0.283708	1.10241e-06
ACBD7	6.59279e-08	0.283708	1.10321e-06
ASCL5	6.59279e-08	0.284921	1.10402e-06
TPR	6.59279e-08	0.301222	1.10482e-06
PFKP	6.91866e-08	0.342732	1.14676e-06
NSMAF	6.91866e-08	0.271087	1.14759e-06
PPIAP30	7.26009e-08	0.273574	1.20138e-06
FAM171A1	7.26009e-08	0.273574	1.20224e-06
ITGA8	7.61779e-08	0.267774	1.25643e-06
MIR4260	7.61779e-08	0.297457	1.25823e-06
LAMB3	7.61779e-08	0.294194	1.25914e-06
CAMK1G	7.61779e-08	0.297457	1.26004e-06
PARP1	7.99251e-08	0.362858	1.30341e-06
COG2	7.99251e-08	0.386325	1.30433e-06
AGT	7.99251e-08	0.386325	1.30526e-06
TRAF3IP3	7.99251e-08	0.290932	1.30619e-06
KIF21B	7.99251e-08	0.283968	1.30712e-06
IRF6	7.99251e-08	0.290932	1.30805e-06
HSD11B1	7.99251e-08	0.290932	1.30898e-06
GPR25	7.99251e-08	0.27543	1.30992e-06
G0S2	7.99251e-08	0.290932	1.31085e-06
DIEXF	7.99251e-08	0.290932	1.31179e-06
CAMSAP2	7.99251e-08	0.27543	1.31272e-06
C1orf74	7.99251e-08	0.290932	1.31366e-06
C1orf106	7.99251e-08	0.283968	1.3146e-06
FLJ46066	8.38502e-08	0.277063	1.35901e-06
CDC42BPA	8.38502e-08	0.359754	1.35997e-06
TMEM9	8.38502e-08	0.277195	1.36093e-06
SYT14	8.38502e-08	0.28126	1.36189e-06
SERTAD4-AS1	8.38502e-08	0.28126	1.36286e-06
SERTAD4	8.38502e-08	0.28126	1.36382e-06
LRRN2	8.38502e-08	0.26387	1.36479e-06
TDRD5	8.38502e-08	0.306397	1.36575e-06
TMEM63A	8.79614e-08	0.353725	1.39303e-06
PSEN2	8.79614e-08	0.356313	1.39399e-06
MIXL1	8.79614e-08	0.357245	1.39495e-06
LIN9	8.79614e-08	0.357245	1.39591e-06
LEFTY1	8.79614e-08	0.353725	1.39688e-06
LBR	8.79614e-08	0.351558	1.39784e-06
ITPKB	8.79614e-08	0.356189	1.39881e-06
H3F3AP4	8.79614e-08	0.354283	1.39978e-06
H3F3A	8.79614e-08	0.354283	1.40075e-06
GALNT2	8.79614e-08	0.382222	1.40172e-06
FBXO28	8.79614e-08	0.337175	1.40269e-06
CAPN9	8.79614e-08	0.383408	1.40366e-06
C1orf95	8.79614e-08	0.356189	1.40464e-06
ADCK3	8.79614e-08	0.356313	1.40562e-06
ACBD3	8.79614e-08	0.357245	1.40659e-06
SLC45A3	8.79614e-08	0.275896	1.40757e-06
SLC41A1	8.79614e-08	0.275896	1.40855e-06
SLC26A9	8.79614e-08	0.275896	1.40953e-06
RAB7L1	8.79614e-08	0.275896	1.41052e-06
PM20D1	8.79614e-08	0.275896	1.4115e-06
NUCKS1	8.79614e-08	0.275896	1.41249e-06
MIR205HG	8.79614e-08	0.296936	1.41347e-06
CELF3	1.22798e-10	0.48756	1.41358e-06
MIR205	8.79614e-08	0.296936	1.41446e-06
LOC284581	8.79614e-08	0.275896	1.41545e-06
LOC284578	8.79614e-08	0.27593	1.41644e-06
KCNH1	8.79614e-08	0.276918	1.41744e-06
ELK4	8.79614e-08	0.275896	1.41843e-06
CTSE	8.79614e-08	0.27713	1.41942e-06
CDK18	8.79614e-08	0.272612	1.42042e-06
PGBD5	9.22671e-08	0.378139	1.4521e-06
OBSCN	9.22671e-08	0.356079	1.45309e-06
LOC339535	9.22671e-08	0.38804	1.45409e-06
ENAH	9.22671e-08	0.348014	1.45509e-06
C1orf145	9.22671e-08	0.356079	1.45608e-06
NUAK2	9.22671e-08	0.269823	1.45708e-06
MIR135B	9.22671e-08	0.269294	1.45809e-06
KLHDC8A	9.22671e-08	0.269823	1.45909e-06
UCHL5	9.22671e-08	0.286564	1.46009e-06
C1orf186	9.67762e-08	0.270554	1.52185e-06
WDR37	1.01498e-07	0.331264	1.55491e-06
SEPHS1	9.90964e-08	0.312055	1.55588e-06
PRR26	1.01498e-07	0.331109	1.55596e-06
MIR5699	1.01498e-07	0.331109	1.557e-06
LINC00200	1.01498e-07	0.331264	1.55804e-06
LARP4B	1.01498e-07	0.329078	1.55909e-06
IDI2-AS1	1.01498e-07	0.331264	1.56014e-06
IDI2	1.01498e-07	0.331264	1.56119e-06
IDI1	1.01498e-07	0.331264	1.56224e-06
GTPBP4	1.01498e-07	0.331264	1.56329e-06
ADARB2-AS1	1.01498e-07	0.331264	1.56434e-06
ADARB2	1.01498e-07	0.331264	1.5654e-06
ZNF847P	1.01498e-07	0.348385	1.56751e-06
ZNF678	1.01498e-07	0.348385	1.56857e-06
WNT9A	1.01498e-07	0.350498	1.56963e-06
WNT3A	1.01498e-07	0.349896	1.57069e-06
SRP9	1.01498e-07	0.34447	1.57176e-06
SDE2	1.01498e-07	0.344792	1.57282e-06
PYCR2	1.01498e-07	0.344792	1.57389e-06
MRPL55	1.01498e-07	0.349896	1.57496e-06
MIR5008	1.01498e-07	0.350498	1.57603e-06
MIR3620	1.01498e-07	0.349896	1.5771e-06
LEFTY2	1.01498e-07	0.344792	1.57817e-06
IBA57	1.01498e-07	0.349896	1.57924e-06
GUK1	1.01498e-07	0.349896	1.58032e-06
GJC2	1.01498e-07	0.349896	1.58139e-06
DUSP10	1.01498e-07	0.334321	1.58247e-06
C1orf35	1.01498e-07	0.349896	1.58355e-06
ARF1	1.01498e-07	0.349896	1.58463e-06
DIP2C	1.06442e-07	0.328284	1.61888e-06
KIF26B	1.06442e-07	0.363733	1.62211e-06
WDR26	1.06442e-07	0.345251	1.62319e-06
TTC13	1.06442e-07	0.359634	1.62427e-06
PRSS38	1.06442e-07	0.346258	1.62536e-06
MIR4742	1.06442e-07	0.345251	1.62644e-06
CNIH4	1.06442e-07	0.345251	1.62753e-06
CNIH3	1.06442e-07	0.345592	1.62862e-06
C1orf198	1.06442e-07	0.359634	1.62971e-06
LOC399715	1.11619e-07	0.333844	1.67164e-06
SNAP47	1.11619e-07	0.340898	1.67599e-06
LOC100130093	1.11619e-07	0.340898	1.67708e-06
JMJD4	1.11619e-07	0.340898	1.67817e-06
LEMD1-AS1	1.11619e-07	0.26581	1.67927e-06
LEMD1	1.11619e-07	0.265546	1.68037e-06
SYT2	1.17038e-07	0.279513	1.73165e-06
RABIF	1.17038e-07	0.279513	1.73276e-06
LOC641515	1.17038e-07	0.279513	1.73388e-06
LOC148709	1.17038e-07	0.279513	1.735e-06
KDM5B-AS1	1.17038e-07	0.279513	1.73612e-06
KDM5B	1.17038e-07	0.279513	1.73724e-06
RGS21	1.17038e-07	0.287745	1.73836e-06
RGS18	1.17038e-07	0.287745	1.73949e-06
TAF1A	1.22711e-07	0.331896	1.81694e-06
RHOU	1.22711e-07	0.349025	1.81811e-06
HHIPL2	1.22711e-07	0.331896	1.81928e-06
PPP1R12B	1.28649e-07	0.275683	1.90434e-06
TRIM17	1.3027e-07	0.350413	1.90564e-06
TRIM11	1.3027e-07	0.350413	1.90686e-06
RNF187	1.3027e-07	0.350413	1.90808e-06
MIR4666A	1.3027e-07	0.350413	1.9093e-06
HIST3H3	1.3027e-07	0.350413	1.91052e-06
HIST3H2BB	1.3027e-07	0.350413	1.91174e-06
HIST3H2A	1.3027e-07	0.350413	1.91296e-06
DUSP5P1	1.3027e-07	0.350413	1.91419e-06
LINC00701	1.34865e-07	0.32593	1.94422e-06
LINC00700	1.34865e-07	0.32593	1.94544e-06
SPTSSB	1.34865e-07	0.27024	1.94666e-06
OTOL1	1.34865e-07	0.27024	1.94788e-06
NMD3	1.34865e-07	0.27024	1.9491e-06
LOC101243545	1.34865e-07	0.27024	1.95033e-06
B3GALNT1	1.34865e-07	0.27024	1.95156e-06
URB2	1.34865e-07	0.343521	1.95278e-06
TAF5L	1.34865e-07	0.343521	1.95401e-06
SPHAR	1.34865e-07	0.343521	1.95525e-06
RAB4A	1.34865e-07	0.343521	1.95648e-06
NUP133	1.34865e-07	0.343521	1.95771e-06
MARCH2	1.34865e-07	0.316011	1.95895e-06
HLX	1.34865e-07	0.316311	1.96019e-06
CCSAP	1.34865e-07	0.343521	1.96143e-06
ACTA1	1.34865e-07	0.343521	1.96267e-06
ABCB10	1.34865e-07	0.343521	1.96391e-06
SNORA36B	1.34865e-07	0.313662	1.96515e-06
SLC30A10	1.34865e-07	0.313662	1.9664e-06
RNU5F-1	1.34865e-07	0.313662	1.96764e-06
RAB3GAP2	1.34865e-07	0.313662	1.96889e-06
MIR664	1.34865e-07	0.313662	1.97014e-06
EPHX1	1.36746e-07	0.34147	1.97055e-06
MIR215	1.34865e-07	0.313662	1.97139e-06
FAM72A	1.36746e-07	0.267294	1.97179e-06
MIR194-1	1.34865e-07	0.313662	1.97265e-06
IARS2	1.34865e-07	0.313662	1.9739e-06
EPRS	1.34865e-07	0.313662	1.97516e-06
BPNT1	1.34865e-07	0.313662	1.97642e-06
AURKAPS1	1.34865e-07	0.313662	1.97768e-06
CHRM3	1.4137e-07	0.356472	2.02682e-06
ARL14	1.48177e-07	0.26383	2.11949e-06
MARCH1	1.48177e-07	0.312625	2.12081e-06
C1orf140	1.48177e-07	0.315889	2.12213e-06
MARK1	1.48177e-07	0.313908	2.12346e-06
UBE2T	1.62754e-07	0.271853	2.32561e-06
PTPRVP	1.62754e-07	0.271853	2.32705e-06
LGR6	1.62754e-07	0.271853	2.3285e-06
PRG4	1.62754e-07	0.296808	2.32995e-06
C1orf115	1.70553e-07	0.302102	2.43521e-06
DDX59	1.87246e-07	0.267885	2.65157e-06
CACNA1S	1.87246e-07	0.277592	2.65321e-06
ZNF281	1.87246e-07	0.269066	2.65485e-06
LINC00862	1.87246e-07	0.269066	2.65649e-06
C1orf68	1.22798e-10	0.482811	2.82716e-06
SDR16C5	2.15276e-07	0.271683	3.02064e-06
PENK	2.15276e-07	0.271683	3.02249e-06
MIR29C	2.15276e-07	0.273883	3.02805e-06
MIR29B2	2.15276e-07	0.273883	3.0299e-06
LOC148696	2.15276e-07	0.273883	3.03176e-06
KCNK2	2.15276e-07	0.286549	3.03362e-06
CR1L	2.15276e-07	0.273883	3.03549e-06
CENPF	2.15276e-07	0.280913	3.03735e-06
CD46	2.15276e-07	0.273883	3.03922e-06
PROX1	2.25488e-07	0.276309	3.13622e-06
LINC00538	2.25488e-07	0.276309	3.13812e-06
TMEM68	2.36167e-07	0.272634	3.25989e-06
TGS1	2.36167e-07	0.272634	3.26185e-06
SNORD54	2.36167e-07	0.272634	3.26381e-06
RPS20	2.36167e-07	0.272634	3.26578e-06
PLAG1	2.36167e-07	0.272634	3.26775e-06
MOS	2.36167e-07	0.272634	3.26972e-06
LYN	2.36167e-07	0.272634	3.27169e-06
CHCHD7	2.36167e-07	0.272634	3.27366e-06
CNTN2	2.36167e-07	0.264645	3.28357e-06
AVPR1B	2.36167e-07	0.263977	3.28556e-06
SST	2.47333e-07	0.280243	3.36134e-06
RTP2	2.47333e-07	0.280243	3.36333e-06
LPP-AS2	2.47333e-07	0.273498	3.36532e-06
LOC100131635	2.47333e-07	0.280243	3.36732e-06
FLJ42393	2.47333e-07	0.273498	3.37934e-06
BCL6	2.47333e-07	0.280243	3.38741e-06
SMYD2	2.47333e-07	0.27063	3.38943e-06
NMT2	2.59007e-07	0.270048	3.48135e-06
XXYLT1-AS2	2.59007e-07	0.279849	3.48339e-06
XXYLT1	2.59007e-07	0.274732	3.48543e-06
LSG1	2.59007e-07	0.27893	3.48747e-06
LOC100507391	2.59007e-07	0.275523	3.48952e-06
FAM43A	2.59007e-07	0.27893	3.49156e-06
YOD1	2.59007e-07	0.270042	3.49361e-06
PFKFB2	2.59007e-07	0.270042	3.49566e-06
CR2	2.59007e-07	0.270042	3.49772e-06
CD55	2.59007e-07	0.270042	3.49977e-06
C4BPB	2.59007e-07	0.270042	3.50183e-06
C4BPA	2.59007e-07	0.270042	3.50389e-06
C1orf116	2.59007e-07	0.270042	3.50596e-06
PIGR	2.71212e-07	0.268975	3.5881e-06
MAPKAPK2	2.71212e-07	0.268821	3.59016e-06
IL24	2.71212e-07	0.268975	3.59223e-06
IL20	2.71212e-07	0.268821	3.59431e-06
IL19	2.71212e-07	0.268821	3.59638e-06
IL10	2.71212e-07	0.268821	3.59846e-06
FCAMR	2.71212e-07	0.268975	3.60054e-06
FAIM3	2.71212e-07	0.268975	3.60262e-06
MIR551B	3.11244e-07	0.267719	4.02723e-06
RRP15	3.11244e-07	0.299014	4.0295e-06
EGFEM1P	3.25811e-07	0.264582	4.19078e-06
PLXNA2	3.25811e-07	0.268143	4.19547e-06
NLRP3	3.41034e-07	0.349253	4.33511e-06
TNNT2	3.41034e-07	0.26947	4.33751e-06
TNNI1	3.41034e-07	0.26947	4.33991e-06
SHISA4	3.41034e-07	0.26947	4.34232e-06
RPS10P7	3.41034e-07	0.26947	4.34473e-06
RNU6-79P	3.41034e-07	0.26947	4.34714e-06
PKP1	3.41034e-07	0.26947	4.34955e-06
PHLDA3	3.41034e-07	0.26947	4.35196e-06
NAV1	3.41034e-07	0.26947	4.35438e-06
MIR5191	3.41034e-07	0.26947	4.3568e-06
MIR1231	3.41034e-07	0.26947	4.35922e-06
LAD1	3.41034e-07	0.26947	4.36165e-06
IPO9	3.41034e-07	0.26947	4.36408e-06
IGFN1	3.41034e-07	0.26947	4.36651e-06
CSRP1	3.41034e-07	0.26947	4.36894e-06
RGS7	3.56942e-07	0.322911	4.531e-06
RPS7P5	3.90928e-07	0.338662	4.9407e-06
ACAP2	4.0907e-07	0.276384	5.10639e-06
TIMM17A	4.0907e-07	0.264598	5.10917e-06
RNPEP	4.0907e-07	0.264598	5.11194e-06
LMOD1	4.0907e-07	0.264598	5.11473e-06
ELF3	4.0907e-07	0.264598	5.11751e-06
LYPLAL1	4.47816e-07	0.306311	5.33262e-06
LOC643723	4.47816e-07	0.306311	5.33538e-06
TGFB2	4.68491e-07	0.301937	5.5249e-06
PTPN7	4.68491e-07	0.265916	5.52774e-06
RPS6KC1	4.90084e-07	0.266609	5.74039e-06
VASH2	5.12633e-07	0.263898	5.92826e-06
TMEM206	5.12633e-07	0.263898	5.93124e-06
TATDN3	5.12633e-07	0.263898	5.93422e-06
SNORA16B	5.12633e-07	0.263898	5.93721e-06
PPP2R5A	5.12633e-07	0.263898	5.9402e-06
NSL1	5.12633e-07	0.263898	5.9432e-06
NENF	5.12633e-07	0.263898	5.9462e-06
MIR3122	5.12633e-07	0.263898	5.9492e-06
FLVCR1-AS1	5.12633e-07	0.263898	5.9522e-06
FLVCR1	5.12633e-07	0.263898	5.9552e-06
FAM71A	5.12633e-07	0.263898	5.95821e-06
DTL	5.12633e-07	0.263898	5.96123e-06
C1orf227	5.12633e-07	0.263898	5.96424e-06
BATF3	5.12633e-07	0.263898	5.96726e-06
ATF3	5.12633e-07	0.263898	5.97028e-06
ANGEL2	5.12633e-07	0.263898	5.97331e-06
OPN3	5.36179e-07	0.331575	6.17542e-06
KMO	5.36179e-07	0.331575	6.17852e-06
GREM2	5.36179e-07	0.326734	6.18162e-06
FH	5.36179e-07	0.331575	6.18472e-06
CHML	5.36179e-07	0.331575	6.18783e-06
HHAT	5.36179e-07	0.265202	6.19093e-06
LOC728463	5.60764e-07	0.291819	6.42161e-06
LRRC33	6.70397e-07	0.278798	7.5453e-06
MIR3123	7.32675e-07	0.319104	8.19455e-06
FMN2	7.32675e-07	0.321559	8.19854e-06
WDR64	9.13659e-07	0.315026	1.01001e-05
MAP1LC3C	9.13659e-07	0.315026	1.0105e-05
EXO1	9.13659e-07	0.315026	1.01099e-05
PLD5	1.04211e-06	0.290378	1.13939e-05
WNT5B	3.7919e-05	0.278358	0.000249322
MIR3649	3.7919e-05	0.278358	0.000249394
LOC100292680	3.7919e-05	0.278358	0.000249465
FBXL14	3.7919e-05	0.278358	0.000249536
ADIPOR2	3.7919e-05	0.277717	0.000249608
ERC1	4.90555e-05	0.273099	0.000312103
LRTM2	5.27653e-05	0.277075	0.000332678
CACNA2D4	5.4718e-05	0.272711	0.000344083
WNK1	5.67387e-05	0.26784	0.000354433
RAD52	5.67387e-05	0.26784	0.000354529
LOC100271702	6.5547e-05	0.268347	0.000399236
DCP1B	6.5547e-05	0.268347	0.000399342

## Sheet: Methylation
Gene
MNDA
OR51B4
FCER1A
HBE1
CP
MYH1
DEFB118
TINAG
KIR3DX1
NLRP8
NMUR2
IVL
FLG
LCE3D
CD1C
UMOD
GRM8
MYH4
DNAJC5B
REG1A
AIM2
A2ML1
LCE2D
IL18
PYHIN1
CLEC7A
REG3A
C1orf150
KSR1
CST4
CD28
OR12D3
CLDN8
AHSP
CEACAM7
CD69
NLRP12
BLK
RIMBP2
DEFB126
LAIR1
CST7
GIP
GABRP
ZNF536
CST5
KRTAP15-1
FCN2
ELF5
BTNL2
HTR3D
HLA-DOB
TRIM40
KLK4
C13orf28
UBQLN3
RDH8
C13orf30
CST1
CD33
APCS
MMP26
PARVG
C22orf33
TM4SF4
TNFSF8
LPAL2
DARC
CYP11B1
PDILT
PSG3
CAMK2A
CST2
SLAMF7
AOAH
COL9A1
KCNAB2
NLRP9
MGST1
LCE1F
DEFB119
CD1B
CST9L
ACRBP
GPR32
MKRN3
CRYBB1
RNASE3
S100P
LILRA1
ACE2
KRTAP8-1
C10orf81
LILRA2
FCN1
FPR1
ITIH2
SLC8A1
TGM3
S100A9
SPATA16
C1QB
PTPN22
KRTAP20-1
IMP4
PAX4
KRT27
HBB
CHRNA6
SPTA1
SIRPB1
CEACAM19
OR6A2
C18orf20
SLC25A33
GJA10
PLUNC
SLN
OR51E2
TMEM156
REG1B
FXYD4
FGF6
NLRP3
OR10J1
TNFRSF10A
KLK2
VTCN1
GRM4
HLA-DRA
SLPI
SPINK5
HBG1
TAS2R16
C16orf78
FAM107B
SIGLEC12
DAPP1
KRTAP19-2
LCE4A
PGC
MS4A3
C20orf71
PRKG2
LCE2B
LIPH
VGLL1
CUGBP2
TRIM15
SIGLEC7
CD1E
SERPINB10
CLEC4E
XDH
TMEM105
SFT2D3
CTLA4
FCAR
ENPP3
SPINK7
T-SP1
GPR132
CPA3
FAM124B
FCRL3
MS4A1
CASP8
C20orf85
LCE2C
ZNF80
WNT10B
IFNA8
SPINLW1
CDH4
PAEP
ALDH1A3
DNAJB8
SLC4A1
ACER1
SLC10A2
EPB41L1
SIRPD
SPRR1A
TSTD1
PMEPA1
LCE5A
TNP1
HAVCR2
FFAR3
CTSG
WFDC6
MAGEA5
C14orf49
DEFB123
SLC5A4
BATF
PSCA
SLC22A12
CYTIP
BIN2
PRTN3
SLC16A7
IL1R2
IL9
GSDMC
CPO
VHL
GJD4
SERPINA6
LCE3E
SPATA19
CD93
TNF
C8G
NCKAP1L
FOLH1B
CYFIP2
CD300C
CCL11
PATE1
IL12RB2
ACCN4
HTR1D
IL21R
CAMP
HSPB3
SLC14A1
EMR3
RGSL1
RWDD2B
PRAMEF2
COQ3
SFTPC
RBBP4
LILRB5
GP2
FPR3
PRB1
NPSR1
NXF3
OR8B8
BDKRB1
KISS1
PID1
FAM71A
NOX1
CABP5
GPR55
CCL7
PNLIP
DNTT
MT4
PTPRH
CBFA2T3
CEACAM5
ROS1
DSCR10
CCL8
BMP10
RAG1
C8A
TPO
OLFM4
GML
TMEM71
S100A14
MUC17
EDA2R
MORC1
IL2RA
DCLRE1A
HPGDS
POP1
HIST1H2BJ
OR10H3
CDH20
GZMH
TM4SF19
IL1F9
TIGD2
OR1D2
DNAJB13
MTM1
ITK
ACSBG2
ANKRD7
PLG
PRAMEF1
OR12D2
SMCP
FCGR3A
LOC284805
ISG20
SLURP1
CXCL17
C5orf48
C20orf186
UNC93A
TAAR6
NLRP10
CRYGN
LILRB2
IYD
KIAA0125
P2RY10
KLK3
TCN1
ELAC1
ABCC13
SLC5A1
GPR142
KRT39
EHF
GPR65
CD22
LILRA4
CLDN16
FOXH1
ABP1
OR5P3
GBP4
SVOPL
MS4A15
NXNL1
S100A8
SIGLEC9
WDR44
FUT2
TBC1D21
FSCB
LRRC15
TMIGD2
SERPINA7
GALNTL5
OR10H2
A1CF
ALOX5AP
CALML5
APOBEC3A
STMN4
ART1
GNLY
MACC1
GPR111
MIA
VPREB1
FCGR3B
KRTDAP
C20orf185
C4orf6
PTPN6
WFDC9
OR10A4
OR3A3
PAR5
IL17A
SP140
OR1A2
POTED
OPCML
GPR174
STEAP4
KLK9
PNOC
TNFRSF9
GK2
CD84
FAM83A
TNFAIP8
PLAC1
FFAR2
SPRR2A
CDCA3
NEUROD6
HECW1
SCGB3A2
C5AR1
PTK6
LAMC2
BBOX1
MESP1
MOGAT2
CORO6
C15orf53
RBMX
PVRL4
CX3CR1
HAO2
CHI3L1
IL10
MAGEB4
HMGCL
NKG7
SLC11A1
CD80
MS4A5
TGM6
CLRN3
NET1
HTRA4
PHKA1
GAPT
CACNG5
TRAF1
LPCAT2
SELPLG
LRRC25
PPBPL2
S1PR4
BCL2L14
CRTAM
ARHGAP15
SBSN
COL8A2
APOBEC1
ITGB6
COLEC10
SNORD116-1
IL5RA
CLEC2D
C10orf91
LOC728276
CXCR5
SCGB2A2
FANCA
ASB5
KRTAP19-3
FFAR1
MAG
CCT8L2
TEX15
SHROOM1
DEFA5
AANAT
LAMB3
KRT26
MMP3
BCAS1
CASP14
CEBPE
EPHA1
SEC14L3
AGXT2
TREM1
TIGIT
PLCB2
CALCB
PAPPA2
RLN1
CCDC114
TAGAP
MS4A2
XAGE5
CCL18
GSTA3
TREML2
MRGPRX1
DIRAS3
RAI2
RETNLB
KRT1
IGFN1
RAB25
BPIL3
GPR109B
SCGB1D1
GRIK4
LCE1A
FAM186B
IQCF1
EBI3
LTA
PLA2G2D
CYB5R2
BGN
C9orf131
CLDN4
MMP10
OSM
LCP2
TNFAIP8L2
PRR15L
DMBT1
FXYD7
KLK12
PMCHL2
IPCEF1
MAGEL2
SH2D1A
LY6D
TPSB2
FGF23
IL25
SGK2
LRMP
DOK2
PNLIPRP2
AZGP1
C11orf16
MC3R
CST8
RICS
EPHX4
POLR3K
C14orf105
NCF4
CD1D
HLA-DQA2
TSPAN18
MAEL
AQP5
SELENBP1
TPSAB1
VNN2
BPI
DOCK8
CLEC2A
CEACAM4
VTN
INSL6
DKC1
SCARA5
SIRPG
CD244
CCL5
TBC1D10C
CHI3L2
WDR45
SCGB2A1
CD86
GNL3L
KRT19
TECTA
SASH3
IL1B
SPRR1B
PLA2G2A
CIITA
KCNU1
SPRYD5
TNNT2
SPATA8
CCR6
CSNK1A1L
TRIM22
RAPGEF1
MPO
DCAF4
TRIM69
LILRB4
FAM55A
CCR8
CHRNE
G6PC
SYNGR2
MAGED2
FGF21
SULT2A1
FOLR2
GTSF1
CEACAM8
CHRM1
PROM1
FYB
CD5
PSG2
PDYN
CATSPER3
MYBPH
EPDR1
VBP1
ABHD12B
MAGEA4
MYH2
IL13RA2
CCR7
GZMM
ZG16B
TNFSF14
FTHL17
MAPK13
ADAMDEC1
SLC10A3
LRG1
APOB
MGST2
PLEK
DAPK1
DSCR9
RLIM
C22orf27
FOXI1
RBP3
GABRE
ATRX
SERPINB2
SMAD2
LCP1
TRPV5
KRT76
KRT80
OSTCL
SLC36A3
HGFAC
CD101
MYOZ2
C1QA
LAMP2
C16orf54
GPR141
KRT78
NKAP
CYP4F12
FAM50A
CARD6
SLC25A14
C3orf14
ACY3
CD79A
AZU1
NOL3
LILRA3
RBM38
TM4SF1
IRF6
MYO18B
CXorf42
TEKT4
HLA-DMA
LTF
TNFRSF18
CYP4F3
UTP14A
TPSD1
RPL39
TINAGL1
TXNDC3
VCX
IDO1
ACSL4
ZBTB33
CCDC42
SH3KBP1
ZBTB16
HHATL
GNA15
CD3D
CCDC47
IL2RG
SCML1
DNAI2
SEC14L4
CCDC135
IFI16
CXorf56
FUT3
IFI44
C1orf158
TSPAN16
CTHRC1
RLN2
SSX3
IL11
CAMK1G
RPGR
MOBKL2A
CD40LG
SHC3
STOM
SNX31
CXorf26
C19orf18
RBP7
RRAGB
AQP2
KIFC2
FGF19
FAM71B
MCTS1
PRF1
APOC2
PSG9
LCE2A
SPP2
MANBAL
RPL36A
AIFM1
MAGT1
TRAF3IP3
RPL10
HMGB3
RAP2C
BTNL9
CSTF2
SPOCK2
SPN
VWCE
SLC2A7
ACTRT2
DEFA4
IGLL1
SLC6A12
MOSPD1
EMR1
DCAF4L2
CD160
RBM3
NKX6-3
FAM127A
TCP10L
PCMT1
LAD1
RBMXL2
SLAMF6
DENND2D
RAMP1
SRPK3
GPR4
TEKT5
MID2
MS4A7
ARL11
LIF
C14orf50
MUC13
KIR3DL3
XK
GLRX
MST1R
CHST4
SCGB1A1

## Sheet: miRNA
MiRNA Gene	p-value	Log2(Mean expression difference)	FDR
hsa-mir-486	6.06e-24	-3.9547	5.49e-22
hsa-mir-139	2.65e-45	-3.52346	1.44e-42
hsa-mir-204	6.48e-30	-3.06107	1.18e-27
hsa-mir-1247	3.45e-15	-2.82756	9.88e-14
hsa-mir-10b	2.44e-35	-2.78794	6.64e-33
hsa-mir-451	1.2e-13	-2.65918	2.51e-12
hsa-mir-337	5.34e-20	-2.48034	2.9e-18
hsa-mir-99a	1.42e-22	-2.32813	9.66e-21
hsa-mir-144	3.44e-12	-2.3243	5.85e-11
hsa-mir-145	1.35e-25	-2.26074	1.84e-23
hsa-mir-100	1.14e-16	-2.15953	4.13e-15
hsa-mir-125b-1	3.33e-24	-2.12769	3.62e-22
hsa-mir-483	1.93e-12	-2.12085	3.39e-11
hsa-mir-133a-1	3e-13	-1.97327	5.83e-12
hsa-let-7c	2.88e-19	-1.85875	1.42e-17
hsa-mir-1-2	5.78e-12	-1.78725	9.25e-11
hsa-mir-125b-2	1.61e-16	-1.77756	5.47e-15
hsa-mir-10a	1.35e-15	-1.76691	4.08e-14
hsa-mir-335	3.28e-08	-1.74267	3.02e-07
hsa-mir-1258	3.9e-23	-1.69429	3.03e-21
hsa-mir-379	8.59e-17	-1.65709	3.34e-15
hsa-mir-381	7.63e-19	-1.61982	3.46e-17
hsa-mir-143	2.37e-14	-1.58797	5.61e-13
hsa-mir-432	4.93e-12	-1.57311	8.13e-11
hsa-mir-195	1.98e-18	-1.53731	8.29e-17
hsa-mir-205	0.000264933	-1.51341	0.00144124
hsa-mir-383	5.34e-15	-1.50471	1.45e-13
hsa-mir-326	8.1e-11	-1.47355	1.19e-09
hsa-mir-758	4.89e-14	-1.46757	1.11e-12
hsa-mir-431	1e-09	-1.46544	1.24e-08
hsa-mir-365-2	1.96e-14	-1.38837	4.85e-13
hsa-mir-365-1	1.38e-14	-1.37219	3.57e-13
hsa-mir-654	2.76e-11	-1.34927	4.17e-10
hsa-mir-101-2	1.31e-20	-1.32658	7.92e-19
hsa-mir-495	8.84e-12	-1.30758	1.37e-10
hsa-mir-487b	3.76e-10	-1.27902	4.87e-09
hsa-mir-497	1.05e-12	-1.26609	1.9e-11
hsa-mir-511-1	3.52e-09	-1.17012	3.99e-08
hsa-mir-193a	4.98e-14	-1.165	1.08e-12
hsa-mir-370	2.69e-09	-1.15765	3.11e-08
hsa-mir-377	2.57e-10	-1.12184	3.41e-09
hsa-mir-411	1.53e-09	-1.0992	1.85e-08
hsa-mir-511-2	2.37e-08	-1.08438	2.3e-07
hsa-mir-127	8.79e-09	-1.06972	9.02e-08
hsa-mir-433	1.45e-10	-1.06462	2.08e-09
hsa-mir-29c	1.7e-09	-1.05996	2.01e-08
hsa-mir-410	1.09e-07	-1.05672	9.12e-07
hsa-mir-140	1.47e-10	-1.05081	2.05e-09
hsa-mir-378	1.09e-08	-1.03876	1.1e-07
hsa-mir-296	6.31e-06	-1.0207	4.19e-05
hsa-mir-452	7.64e-05	-1.00838	0.000451757
hsa-mir-218-2	3.65e-13	-1.00155	6.85e-12

## Sheet: miRNA Target
miRNA Target
ADCY1
AP1AR
BAZ2A
BMPR2
CAMTA1
CEP85
CLDN11
CTDSPL
CYP26B1
EIF2C2
EPDR1
FGFR3
FZD5
FZD8
GRHL1
HES7
HOXA1
HS3ST2
HS3ST3B1
ICMT
IGF1R
INSM1
KBTBD8
KDM6B
LRRC8B
MBNL1
MTMR3
MTOR
NIPBL
NOX4
NXF1
PI15
PPFIA3
PPP1CB
PPP3CA
PPPDE1
RAVER2
RMND5A
RRAGD
SETD1B
SLC44A1
SMARCA4
SMARCA5
SMARCD1
ST5
ST6GALNAC4
TAOK1
THAP2
TMEM135
TRIB1
TRIB2
TTC39A
ZBTB7A
ZNF197
ZNRF2
ZZEF1
AAK1
ABI3BP
ACBD5
ACSL3
ACTG1
ACVR1
ACVR2B
ADAMTSL3
ADIPOR2
AFF1
AFF3
AFF4
AGFG1
AGPAT3
AHDC1
AKAP12
AKAP6
AKNA
AMMECR1
ANK3
ANKRD12
ANKRD50
ANO1
ANO4
ANTXR1
APAF1
APBA1
APC
APP
APPBP2
APPL1
ARAP2
ARHGAP20
ARHGAP24
ARHGAP29
ARHGAP35
ARHGAP44
ARHGAP5
ARHGEF3
ARHGEF33
ARID4B
ARL1
ARMC8
ARX
ASAP2
ASPHD2
ASXL2
ATAD5
ATP13A3
ATP1B1
ATP2A2
ATP2B2
ATP6V0A2
ATPBD4
ATRN
ATRX
ATXN7L1
AZIN1
B3GNT2
BASP1
BAZ1B
BCL11A
BCL11B
BCL2L11
BDNF
BHLHE40
BIRC6
BIVM
BMPR1B
BNC1
BNC2
BRF2
BTBD1
BTBD7
BTF3L4
BTG1
C11orf30
C11orf58
C11orf61
C12orf34
C12orf41
C12orf51
C14orf101
C14orf147
C16orf52
C18orf25
C19orf6
C1orf63
C20orf108
C3orf63
C5orf41
C6orf174
C8orf44-SGK3
C9orf150
CAB39
CACNA1C
CACNB2
CADPS2
CALM2
CASD1
CASP8AP2
CBL
CBX5
CCDC30
CCDC85A
CCNA2
CCND2
CCNK
CCNT2
CCNY
CD44
CDC14B
CDC42
CDC42BPA
CDC73
CEBPA
CELF2
CEP76
CFTR
CGGBP1
CHD2
CHD4
CHD9
CHMP1B
CHTOP
CLCF1
CLCN5
CLDN1
CLDN18
CLIP3
CLSPN
CMTM4
CNBP
CNKSR3
CNNM4
CNOT1
CNOT2
CNOT6L
COL11A1
COL12A1
COL1A2
CORO1C
CPEB2
CPEB3
CPEB4
CPNE2
CPSF6
CREB1
CREBBP
CREBZF
CRISPLD1
CRK
CRTC3
CSRNP3
CTBP2
CTNNA2
CTNNB1
CTU2
CUL1
CUL3
CUL5
CUX2
CWC22
CXorf23
CYFIP1
DACH1
DAG1
DAGLA
DCAF10
DCAF12
DCAF7
DCBLD2
DCC
DCLK3
DCUN1D3
DCUN1D4
DDX6
DEK
DENND4C
DGKD
DHX40
DIO2
DIP2C
DKK3
DLC1
DLGAP2
DLL1
DLL4
DLX2
DMTF1
DMXL2
DNALI1
DVL2
DYRK1A
EBF1
EBF3
EEA1
EFNA5
EFNB1
EFNB2
EGR3
EIF1
EIF4A1
EIF4G2
EIF4G3
ELAVL1
ELF2
ELK4
ELOVL2
ELOVL7
EML1
EMP2
EN1
ENO4
EPB41
EPB41L1
EPHB4
EPS8
ERBB4
ERCC4
ERF
ESR1
ESRRG
ETF1
ETNK1
ETS1
ETS2
EVI2A
EXO1
F3
FA2H
FAM102A
FAM107B
FAM117A
FAM126A
FAM134C
FAM168B
FAM18B2
FAM199X
FAM19A5
FAM43A
FAM46A
FAM76B
FBXO40
FBXO45
FEZF1
FGF1
FGF7
FGFR2
FILIP1L
FKBP5
FLRT3
FMNL2
FNBP4
FNIP1
FOXF2
FOXJ3
FOXN2
FOXO1
FOXP2
FRMD4A
FRMD4B
FRS2
FSCN1
FYTTD1
FZD3
GABARAPL1
GABRB3
GABRG1
GAD1
GALNT7
GAS1
GAS2
GATAD2A
GDAP2
GDF11
GFPT1
GFRA1
GIGYF2
GIN1
GNB4
GOLGA1
GOLGA2
GORASP2
GPC1
GPC6
GPR158
GPR64
GRAMD4
GREB1
GRHL3
GRIA1
GRIN3A
GRIP2
GRM1
GRM5
GRM8
GSK3B
GTDC1
GTF2E1
GTF2I
GULP1
HBP1
HCN4
HDAC4
HEATR5A
HECTD1
HERC2
HES1
HIATL1
HIC1
HIPK1
HIPK2
HIVEP1
HIVEP2
HMGB1
HMGB2
HMGCR
HMGN2
HMGXB4
HNRNPA1
HNRNPD
HNRNPH2
HNRNPR
HOOK3
HOXA9
HOXC8
HS2ST1
HSDL2
HSPA13
ICK
ID1
ID2
ID4
IER5
IER5L
IKZF2
IKZF4
IL15RA
IMPACT
INO80D
INSIG1
INTS6
IPO7
IQSEC1
IQSEC2
IREB2
IRF2BP2
ITCH
ITFG1
ITGA3
ITGA6
ITGAV
ITM2C
JAG1
JAG2
JHDM1D
JPH1
JPH3
JUP
KALRN
KAT6A
KAT6B
KCNA4
KCNE3
KCNE4
KCNH1
KCNH5
KCNJ3
KCNQ3
KCTD12
KCTD15
KDM5B
KDM6A
KDSR
KHDRBS1
KIAA0240
KIAA0408
KIAA0494
KIAA0947
KIAA1211
KIAA1217
KIAA1267
KIAA1429
KIAA1967
KIAA2018
KIAA2022
KIF11
KIF1B
KIF5C
KIN
KLF12
KLF3
KLF4
KLF5
KLF6
KLHL15
KLRAQ1
KPNA3
KPNA6
KRAS
LARP1
LARP4
LARP4B
LCOR
LCORL
LEF1
LGR4
LIN28A
LIN54
LIN7C
LIN9
LIPG
LMO3
LMO4
LPHN1
LPHN2
LRFN1
LRP6
LRRC1
LRRC16B
LRRC4
LRRC58
LRRC7
LRRTM4
LSM14A
LTN1
LYSMD3
LZTS2
MAFB
MAFG
MAGI1
MALT1
MAP3K2
MAP4
MAPRE2
MARCH1
MARCH6
MARCKS
MARK1
MATN2
MAVS
MCC
MEAF6
MED13
MED13L
MED14
MED6
MEF2C
MEIS1
MEIS2
MEX3B
MID2
MIER1
MITF
MLL
MLL3
MLLT10
MLLT6
MMAB
MMGT1
MN1
MNX1
MPHOSPH9
MSL2
MSRB3
MTF1
MTMR12
MTX3
MYCBP
MYCBP2
MYCN
MYH10
MYH9
MYT1L
N4BP2
NACC2
NAMPT
NAP1L5
NASP
NBEA
NBR1
NDEL1
NDFIP1
NDUFAB1
NEUROD1
NEUROG2
NFASC
NFAT5
NFIA
NFIB
NFKBIA
NFYB
NHLH2
NHS
NKRF
NKTR
NKX2-8
NLGN1
NLK
NOC3L
NOTCH3
NPR3
NR2C2
NR2F2
NR3C1
NR4A2
NR5A2
NRF1
NRP2
NRXN1
NSD1
NT5C2
NTN4
NUCKS1
NUDT4
NUFIP2
NUP160
ODZ1
OPA1
ORC2
ORC4
OSBPL3
OTUD1
OTUD3
PAFAH1B1
PAN3
PAPOLA
PAPOLG
PARD6B
PATL1
PBX1
PCDH19
PCDH7
PCDH8
PCGF3
PCSK2
PCYOX1
PDAP1
PDE10A
PDE7B
PDS5A
PDS5B
PEX13
PFKFB3
PHACTR2
PHACTR4
PHF15
PHF2
PHF21A
PHIP
PIAS1
PKIA
PLAG1
PLEKHA6
PLXNA4
PM20D2
PNN
PNRC1
POU2F1
POU4F1
PPARGC1B
PPFIA1
PPIL4
PPM1A
PPM1D
PPM1K
PPP1R10
PPP1R14C
PPP1R2
PPP1R3F
PPP2R2C
PRDM12
PRICKLE2
PRKAA1
PRKCE
PRKRIR
PRR12
PRRC2A
PSIP1
PTCH1
PTGFR
PTMS
PTP4A1
PTPRE
PURA
PURB
PURG
QKI
R3HDM1
R3HDM2
RAB11B
RAB1B
RAB2A
RAB33A
RAB39B
RAB6B
RAB8B
RABGAP1
RALGPS1
RAP1GDS1
RAP2C
RAPGEF5
RAPGEFL1
RASGEF1A
RBBP4
RBFOX2
RBM12B
RBM24
RBM5
RBPJ
RCAN2
REV3L
RFX1
RICTOR
RIF1
RIMKLB
RNF111
RNF114
RNF13
RNF144A
RNF149
RNF165
RNF19A
RNF2
RNF216
RNF40
ROCK2
ROD1
RORA
RPL22
RPL36A-HNRNPH2
RPRD1A
RPRD1B
RPS6KA3
RRAS2
RRM2
RRN3
RRP15
RYBP
SALL1
SAMD12
SATB1
SBF2
SBNO1
SCAF8
SCAI
SCAMP1
SCARB2
SELE
SEMA6D
SENP6
SEPHS1
SEPT11
SEPT9
SETDB2
SETX
SEZ6L
SFRP2
SGK3
SGTB
SH2B3
SHANK2
SHOX2
SIAH1
SIK2
SIK3
SIPA1L2
SIRPA
SLAIN2
SLC17A5
SLC18A2
SLC1A2
SLC23A2
SLC2A13
SLC34A2
SLC35A5
SLC38A1
SLC39A10
SLC4A4
SLC6A17
SLC6A8
SLC7A1
SLCO2B1
SLITRK4
SLMAP
SMAD4
SMARCAD1
SMARCB1
SMEK2
SMO
SMOC1
SNAI1
SNCA
SNRK
SNRNP40
SNX27
SNX29
SNX9
SOCS5
SOCS6
SORBS1
SORL1
SOX11
SOX2
SOX4
SOX9
SP1
SP2
SP5
SP8
SPAST
SPPL3
SPRED1
SPRY1
SPRY3
SPRY4
SRGAP2
SRSF1
SRSF10
SSH2
ST18
ST6GAL2
ST6GALNAC3
ST8SIA2
STK24
STK38L
STK40
STRBP
STRN
STX12
STX16
STXBP5L
STYX
SUN1
SUV420H1
SYF2
SYNCRIP
SYNGR3
SYT11
SYVN1
TAF4B
TANC2
TBC1D15
TBC1D4
TCERG1L
TCF3
TEAD1
TET3
TFAP2B
TGFB3
TGFBR1
THRB
TIAL1
TLE1
TLN2
TM4SF1
TMED7
TMEM168
TMEM170B
TMEM184C
TMEM39A
TMEM56
TMEM68
TNRC6A
TNS3
TRERF1
TRIM63
TRIO
TRPC4
TRPM7
TSGA14
TSHZ2
TSHZ3
TWIST1
TXNDC5
UBAP2L
UBE2E2
UBE2F
UBE2H
UBE2W
UBE3A
UBE4A
UBL3
UBN1
UBR1
UBR5
UBXN2B
UBXN7
UNC119B
UNC5C
USP12
USP15
USP24
USP25
USP34
USP46
USP6
USP7
UTRN
VAMP1
VAPA
VASH2
VBP1
VCL
VCPIP1
VEZF1
VPS13B
VPS37A
WAC
WAPAL
WASF3
WDR26
WEE1
WIPI1
WNK1
WNT5A
WNT5B
WWC1
WWC2
WWC3
XIAP
XPO1
XPO7
XPR1
YES1
YPEL1
YTHDC1
YTHDF1
YY1
ZAK
ZBTB22
ZBTB33
ZBTB34
ZBTB38
ZBTB39
ZBTB44
ZBTB49
ZBTB5
ZC3H12B
ZC3H4
ZDHHC2
ZDHHC23
ZFAND3
ZFHX3
ZFHX4
ZFPM2
ZFYVE20
ZFYVE21
ZIC1
ZMIZ1
ZMYM3
ZMYM6
ZMYND11
ZNF148
ZNF236
ZNF238
ZNF292
ZNF384
ZNF518A
ZNF521
ZNF532
ZNF592
ZNF652
ZNF697
ZNF740
ZNRF3
ZSWIM4
A1CF
AATK
ABCF1
ABCG4
ABI2
ABL2
ABTB2
ACACA
ACOX1
ACSL1
ACSL4
ACTR1A
ACTR2
ACVR2A
ADAMTS1
ADAMTS18
ADAMTS5
ADNP2
ADORA2A
ADRBK1
ADRBK2
AEBP2
AGAP3
AGFG2
AGK
AGPAT6
AHCYL2
AHNAK2
AK4
AKAP11
AKT3
ALAD
ALOX12
ALX4
AMIGO3
AMMECR1L
AMOT
AMOTL1
ANGEL1
ANKIB1
ANKRD13B
ANKRD33B
ANKRD34A
ANKRD34C
ANKRD40
ANKRD57
ANKS1A
ANLN
ANO3
AP1S3
AP2A1
APLN
AQP11
ARFGAP2
ARHGAP26
ARHGAP32
ARHGAP42
ARHGDIA
ARHGEF9
ARL10
ARL2
ARL3
ARL5B
ARMCX2
ARPP19
ARPP21
ASB7
ASH1L
ASNSD1
ASPH
ATF7IP2
ATG13
ATG14
ATG9A
ATP1B4
ATP2B3
ATP6V1B2
ATP7A
ATXN1L
ATXN2
ATXN7L2
ATXN7L3
ATXN7L3B
AXIN2
B4GALT1
BACE1
BACH2
BAG4
BAG5
BAI1
BAIAP2
BCL2
BCL2L2
BCL7A
BCL9L
BCR
BFAR
BHLHE41
BMPR1A
BPTF
BRK1
BSDC1
BTAF1
BTG2
BTLA
BTRC
C10orf46
C10orf54
C10orf76
C11orf68
C12orf76
C14orf1
C14orf43
C16orf72
C17orf59
C18orf1
C18orf34
C1orf190
C1orf21
C1orf226
C1orf9
C1QL3
C20orf112
C20orf46
C2orf42
C2orf72
C3orf23
C3orf27
C4orf26
C5orf63
C6orf204
C7orf42
C8orf58
C9orf25
C9orf5
C9orf69
CACNA1E
CACNB1
CALM1
CALU
CAMKV
CAMSAP1
CAPN6
CAPRIN1
CAPZA2
CARD10
CARM1
CASK
CASKIN1
CASR
CASZ1
CBFA2T3
CBX2
CBX4
CC2D1B
CCDC126
CCDC19
CCDC28A
CCDC6
CCDC64
CCDC85C
CCDC88C
CCND1
CCND3
CCNE1
CCNJL
CCNYL1
CD163
CD164
CD28
CD2AP
CD69
CDC23
CDC25A
CDC25B
CDC27
CDC37L1
CDC42EP2
CDC42SE2
CDCA4
CDCA7L
CDK12
CDK17
CDK5R1
CDK6
CDS2
CDV3
CECR6
CEP350
CEP68
CHAC1
CHD5
CHD6
CHD7
CHEK1
CHIC1
CHORDC1
CHP
CHRNE
CLASP1
CLCN4
CLDN12
CLDN2
CLEC16A
CLOCK
CMPK1
CNIH2
CNIH3
CNKSR2
CNN1
CNNM2
CNTNAP1
COBLL1
COG5
COL24A1
COL4A3BP
COPS2
COPS7A
COPS7B
CPD
CRAMP1L
CREB5
CRIM1
CRKL
CSDE1
CSMD1
CSRNP1
CSRNP2
CTDSP2
CTIF
CTNNBIP1
CUL2
CX3CL1
CXCL10
CYBASC3
CYLD
D4S234E
DCAF5
DCAF8
DCLK1
DCP1A
DCTN5
DCUN1D5
DDX3X
DDX3Y
DDX54
DEDD
DEF8
DENND1B
DENND2C
DENND4A
DHDDS
DHTKD1
DIAPH1
DICER1
DIEXF
DIXDC1
DLST
DNAJA2
DNAJB4
DNAJC16
DNAL1
DOLPP1
DPY19L4
DRD1
DRP2
DSCR3
DSEL
DYNC1LI2
DYRK1B
DYRK2
DZIP1
E2F3
E2F7
EDA
EDAR
EFCAB4A
EGLN1
EGLN2
EIF2B5
EIF2C1
EIF2C4
EIF3A
EIF4B
EIF4E
EIF5A2
ELL
ELL2
ELMO2
ELMOD1
EML6
EMX1
EN2
ENAH
ENTPD7
EPB41L4B
EPB49
EPHA1
EPHA7
EPT1
ERC2
ERLIN2
ESPN
ESRP1
ESRP2
ESRRA
ETV1
EVI5
EXOC3L2
EXOC5
EXTL3
EYA1
EYA4
EZH1
FADS6
FAM101B
FAM110C
FAM116A
FAM122A
FAM122B
FAM123B
FAM133B
FAM134A
FAM135A
FAM160B1
FAM164A
FAM189B
FAM18B1
FAM196A
FAM38A
FAM54B
FAM55C
FAM59A
FAM60A
FAM63B
FAM65B
FAM70A
FAM73A
FAM81A
FAM91A1
FASN
FAT4
FBXL20
FBXO10
FBXO17
FBXO21
FBXO27
FBXO33
FBXW7
FCHSD1
FCHSD2
FERMT2
FGF18
FGF2
FGF9
FGFR1
FHDC1
FIGF
FIGNL2
FKBP1A
FLT3
FMNL3
FNDC3B
FNIP2
FNTA
FOSL1
FOXK1
FRY
FRYL
FSD1
FUBP1
FURIN
FXC1
FZD10
FZD4
FZD6
G0S2
G2E3
GABPA
GABRE
GALNT1
GALNT13
GAN
GATAD2B
GCC2
GFAP
GGA3
GHR
GIGYF1
GIT1
GLCE
GLS2
GLT1D1
GLUD1
GNA12
GNA13
GNAI3
GOLT1B
GPATCH8
GPN1
GPR124
GPR153
GPR63
GPR88
GRAMD3
GRB10
GRIN1
GRM7
GSTCD
GTF2H5
GTPBP1
GYLTL1B
HAS2
HCN1
HDGF
HELZ
HEPHL1
HIGD1A
HMBOX1
HMGA1
HMGA2
HNRNPA2B1
HOXA10
HOXA3
HOXC11
HOXC13
HPCAL4
HPSE2
HR
HSPA4L
HSPE1-MOBKL3
HSPG2
HTR2A
HTR2C
HTR4
HTRA2
IDH3A
IGF1
IGF2R
IHH
IKBKB
IL10RA
IL15
IL2RB
IL36RN
ILDR2
INSR
IP6K1
IPO9
IPPK
IRAK2
IRF2BP1
IRF2BPL
IRF4
IRS1
IRS2
ISLR
ISOC1
ISY1-RAB43
ITGA10
ITGA2
JARID2
KANK1
KATNAL1
KATNB1
KBTBD2
KBTBD4
KCNAB1
KCNC4
KCNJ11
KCNJ2
KCNK10
KCNK15
KCNN4
KCNQ5
KCTD1
KCTD8
KDR
KHNYN
KIAA0174
KIAA0182
KIAA0226
KIAA0247
KIAA0317
KIAA0664
KIAA1432
KIAA1549
KIAA1804
KIF1C
KIF21A
KIF23
KIF2A
KIF3B
KIF5A
KL
KLC2
KLHDC8B
KLHL18
KPNA1
KPNA4
KRTAP11-1
KRTAP4-4
KSR1
KY
LAMC1
LAMP2
LAMTOR3
LATS2
LCA5
LDOC1
LEPREL1
LHFPL4
LIMS1
LIPE
LITAF
LMAN2L
LMOD1
LOC100507421
LOC221710
LOC388630
LPP
LRIG1
LRIG2
LRP1B
LRP2
LRRC15
LRRFIP2
LRRK1
LRRN3
LSM11
LUZP1
LY6E
LYPLA2
LYRM5
M6PR
MAFK
MAK
MAMSTR
MAP1A
MAP2K1
MAP2K4
MAP3K13
MAP3K4
MAP3K9
MAP7
MAPK1IP1L
MAPRE1
MARCH4
MARCH5
MBD1
MBNL2
MCF2L
MED1
MED26
MEOX2
MGAT4A
MIB1
MINK1
MIPOL1
MKNK1
MLH3
MLL2
MMD
MMP24
MNT
MOBKL2B
MOBKL3
MOCS1
MON1B
MRAS
MSL1
MTCP1NB
MTMR4
MYADM
MYB
MYBL1
MYLK
MYLK3
MYLK4
MYO1C
MYO5A
MYRIP
N4BP1
NAA15
NAA25
NAPEPLD
NAPG
NAT8L
NAV1
NCKIPSD
NCOR2
NCS1
NDOR1
NDP
NEBL
NEURL1B
NF1
NFATC3
NFE2L1
NFIC
NFRKB
NFS1
NHLRC2
NISCH
NKD1
NLRX1
NMNAT2
NOS1
NOTCH2
NPAS3
NRARP
NRG1
NUAK1
NUCB1
NUP210
NUP50
NXPH1
NYNRIN
OCRL
ODZ2
OGT
OMG
ONECUT2
OSCP1
OSTM1
OTOGL
OTUD4
OTX1
PAFAH1B2
PAG1
PAK2
PAK7
PAM
PANK1
PAPPA
PAQR3
PARM1
PAX2
PAX7
PBX3
PCBP4
PCDH17
PCDH9
PCDHA1
PCDHA10
PCDHA11
PCDHA12
PCDHA13
PCDHA2
PCDHA3
PCDHA4
PCDHA5
PCDHA6
PCDHA7
PCDHA8
PCDHA9
PCDHAC1
PCDHAC2
PCGF5
PCM1
PCMT1
PDCD11
PDCD4
PDCD6IP
PDIA6
PDIK1L
PDK3
PDK4
PDPR
PELI2
PEX5
PFKFB4
PGM2L1
PHC3
PHF19
PHF20
PHKA1
PHLDA3
PHLPP2
PI4K2B
PI4KB
PID1
PIK3C2A
PIK3R1
PIM1
PIM3
PIP4K2C
PISD
PKDCC
PLA2G15
PLAGL1
PLCD1
PLEKHA1
PLEKHA5
PLEKHH1
PLRG1
PLSCR4
PLUNC
PLXNA2
PLXNB1
PMM1
PNISR
PNPLA6
PNRC2
PODXL
POLR3F
POM121
POM121C
POP4
PPAP2A
PPAP2B
PPFIA2
PPIH
PPM1E
PPM1H
PPP1R11
PPP2R1A
PPP2R5C
PPP6C
PPP6R2
PPPDE2
PPT2
PRDM4
PRELP
PRKAB2
PRKAR2A
PRKCD
PRKG1
PRPF38A
PRPS2
PRR11
PRRC2C
PRSS12
PRTG
PSKH1
PSMD7
PSME3
PTCH2
PTH
PTHLH
PTPN3
PTPRD
PTPRJ
PTPRM
PTPRR
PUF60
PVRL1
PVRL2
PWWP2B
RAB11FIP2
RAB11FIP5
RAB3D
RAB40B
RAB43
RAB4B
RAB9A
RAB9B
RAD23B
RAD9A
RAF1
RANBP3
RAPGEF1
RAPGEF2
RARB
RASGEF1B
RASL12
RASSF2
RASSF5
RASSF8
RBBP6
RBM12
RBM20
RBM6
RBMS1
RBMS3
RCOR3
RECK
RELN
RELT
REXO1
RFWD2
RGMA
RHOBTB2
RIC8A
RIMS3
RLIM
RNF125
RNF138
RNF144B
RNF183
RNF213
RNF217
RNF24
RNF41
RNF43
RPRD2
RPS6KA6
RREB1
RS1
RSBN1
RSPO3
RTF1
RTN4
RUNDC3B
RUNX1T1
SALL4
SAMD4A
SCAF11
SCMH1
SCN3A
SCN4B
SCN8A
SCOC
SEH1L
SEL1L3
SEMA3A
SEMA3D
SEMA5B
SENP5
SEPT2
SERBP1
SESN1
SESN2
SESTD1
SETD3
SETD6
SFTPB
SFXN1
SFXN3
SGCD
SGK1
SH2D2A
SH3BGRL2
SH3GL2
SHOC2
SHROOM3
SHROOM4
SIDT1
SIDT2
SIRT4
SIX4
SIX6
SKI
SKIL
SLC11A2
SLC12A2
SLC13A3
SLC20A2
SLC22A17
SLC24A1
SLC24A3
SLC25A22
SLC25A43
SLC2A14
SLC2A3
SLC30A4
SLC35A4
SLC35B2
SLC36A1
SLC39A9
SLC41A2
SLC43A1
SLC4A7
SLC4A8
SLC5A3
SLC6A4
SLC7A2
SLC9A6
SLC9A8
SLITRK6
SMAD3
SMAD5
SMAD7
SMAP2
SMPD1
SMURF1
SMURF2
SMYD4
SMYD5
SNCG
SNTB2
SNX1
SNX13
SNX16
SNX33
SOBP
SON
SORT1
SOS1
SOS2
SOX5
SOX6
SPAG7
SPEN
SPOCK3
SPRYD3
SPSB4
SPTBN2
SPTLC1
SPTY2D1
SRP72
SRPK1
SRPR
SSR1
ST8SIA3
STARD13
STIM1
STK33
STK38
STOX2
STRADB
STX17
STX1A
STXBP1
STXBP3
STXBP5
SUMO3
SUPT16H
SUZ12
SVEP1
SWAP70
SYDE1
SYDE2
SYNDIG1
SYNJ1
SYNRG
SYPL1
SYS1
SYT10
SYT3
SYT4
SYTL2
TAB3
TACC1
TAF15
TAF7L
TARBP2
TASP1
TBC1D20
TBC1D2B
TBC1D9
TBL1XR1
TBP
TBPL1
TBRG1
TEX19
TFAP2D
TFAP4
TFCP2L1
TFDP2
TFEC
TGFBR3
TGIF2
THUMPD1
TLCD2
TLE4
TLK1
TLL1
TM7SF3
TMC7
TMCC1
TMEM100
TMEM154
TMEM189-UBE2V1
TMEM20
TMEM33
TMEM41B
TMEM55A
TMEM55B
TMEM85
TMEM87A
TMEM87B
TNFAIP1
TNFSF13B
TNFSF9
TNPO1
TNRC6B
TOMM20
TPPP3
TRAF3
TRAF6
TRAK1
TRAM1
TRANK1
TRIM2
TRIM35
TRIM36
TRIM37
TRIM66
TRIP10
TRIP11
TSC1
TSC22D3
TSPAN5
TSPAN9
TSPYL2
TTC14
TTL
TUBA1A
TXLNG
TXN2
TXNIP
TXNRD3
TYRO3
U2SURP
UBAP1
UBE2J1
UBE2Q1
UBE2V1
UBE4B
UBFD1
UBN2
UBQLNL
UBR3
UBTD2
UBXN10
UCP2
UHMK1
UNC13A
UNC5B
UNC80
UNG
UQCC
USP14
USP19
USP2
USP3
USP31
USP42
USP9X
VAMP7
VAMP8
VAPB
VAT1
VAV2
VEGFA
VMA21
VPS33B
VPS37C
VPS4A
VTI1A
WASL
WBP11
WDR47
WDR82
WDTC1
WIBG
WIPI2
WISP1
WNK3
WNT3A
WNT4
WNT7A
WSB1
WSCD1
WWP1
XPO4
YAP1
YIPF6
YOD1
YRDC
YWHAH
YWHAQ
ZADH2
ZBTB41
ZBTB43
ZBTB46
ZBTB9
ZC3H11A
ZC3H6
ZCCHC2
ZCCHC3
ZCCHC5
ZDHHC14
ZDHHC22
[truncated: 21 more rows]

## Sheet: Gene mutation
Gene	p-value	FDR
TP53	1.98e-19	9.5e-16
TTN	0.000123002	0.29
FAT3	0.00295565	1
MUC4	0.00295565	1
USH2A	0.00295565	1
F5	0.013497	1
HYDIN	0.013497	1
MUC16	0.013497	1
OBSCN	0.013497	1
ANKRD30A	0.0283712	1
APOB	0.0283712	1
CACNA1B	0.0283712	1
CSMD2	0.0283712	1
FLG	0.0283712	1
FRAS1	0.0283712	1
LAMA3	0.0283712	1
MXRA5	0.0283712	1
RYR1	0.0283712	1

## Sheet: Level 2
Gene
RGS1
FCGR3A
FMOD
SELE
IRF6
CYP7B1
FCGR2B
MNDA
PVRL4
FABP4
FMO1
TRPS1
SLAMF8
TLR5
TSPYL5
NCF2
C1orf116
FCER1A
SULF1
IL2RA
CTSK
TNFSF10
TNFAIP8L2
FMO3
FMO2
MARCH1
DPT
S100A9
SLAMF7
C8orf47
LGR6
FASLG
SLAMF1
RGS18
CHI3L1
S100A8
SELP
STMN2
CCDC3
GRHL2
LMOD1
HORMAD1
SFT2D2
C3orf55
HRASLS
OLFML2B
SERTAD4
FBXO32
NLRP3
IGSF9
CRISPLD1
CHIT1
CTHRC1
CA3
DNAJC5B
NCALD
C1orf54
FCER1G
OAZ3
MAL2
CHMP4C
AIM2
CALML5
TNN
RAB25
LAD1
C1orf186
RDH10
CGN
LY6D
HSPA6
SLA
KIF26B
SUSD4
ECHDC3
CD84
CD48
WISP1
PRELP
LRRC6
HSD11B1
DUSP23
DARC
CTSS
LAMC2
EFNA1
FMO4
DNM3
TMEM79
ELF3
TRIB1
RASAL2
PYHIN1
C1orf198
EFNA4
RUNX1T1
OPTN
BCL6
SLC45A4
PIGR
KMO
FCRL3
RGS16
TMEM71
ATP13A5
MEX3A
PLCH1
PBX1
S100A14
NPL
RGS2
FCGR2A
RGS13
SLC26A7
ADORA1
ATP13A4
F11R
FAM110B
MPZL1
SEMA4A
PKP1
PEA15
ANKRD45
ARHGAP30
XCL2
ESRRG
SLC35F3
MTSS1
SELL
MGST3
SKIL
TDRD5
LYNX1
THBS3
MARCH2
ADAMTS4
GPR137B
ALDH9A1
SLC26A9
RC3H1
SLURP1
KCNQ3
LAX1
PBXIP1
SHE
SAMD12
SCYL3
TBX19
CDC42SE1
TMEM65
TRAF3IP3
FCRL5
TP53BP2
KHDRBS3
CREB3L4
CFH
KLHDC8A
DENND1B
B3GALNT1
TPD52
SSR2
ACBD3
S100A11
FAM83H
COL22A1
ATP1B1
KCNK1
LRRCC1
PLEKHO1
NCSTN
H3F3A
DHTKD1
XCL1
STX6
UBE2W
HHAT
USP6NL
STK3
TG
FABP5
KIFAP3
PI15
LRRN2
IVL
RAB2A
LY6E
CACNA1E
KCNB2
BNIPL
PTPRC
TRIM17
PLXNA2
ENPP2
RIPK2
KLF6
ZBTB41
NET1
POGK
ZHX2
RNF19A
KIAA0040
CD244
IL10
S100A12
UFC1
TRAM1
C1orf51
RAB4A
PRPF18
CD163
COL11A1
TFCP2L1
EN1
CXCL10
KCNJ2
ISLR
RSPO3
TNFSF13B
NFIB
SLC34A2
PCDH17
TFEC
MRAS
SLCO2B1
RNF144B
KDR
KCNE3
ADAMTS5
SOX9
WNT4
MAFB
BTLA
RGMA
EBF3
TSHZ2
FRY
ID4
KIAA1217
GRAMD3
SLITRK6
ADAMTSL3
NEBL
GRHL1
COL1A2
NOTCH3
VAMP8
KCNN4
KCTD1
SHROOM3
LMO4
BCL11A
FGF1
RASGEF1B
SFRP2
CX3CL1
GYLTL1B
C10orf54
FGF7
IL2RB
NOX4
TPPP3
FLT3
TGFB3
DLL4
PPP1R14C
IGF1
STK38L
KCTD12
RASGEF1A
MYLK
COL12A1
LRRC1
HS3ST2
RAPGEF5
ZNF532
TRIM2
GRHL3
ZMYND11
C18orf34
PTPRE
SOX11
WWC1
MARCKS
TSHZ3
ZNF436
GRIN3A
PLSCR4
CCDC6
APP
LPP
KIAA0247
PIK3R1
FGFR2
RAB40B
NFIA
SOX4
INSR
FRMD4B
KL
SORBS1
KLF5
CALM2
SLC41A2
MID2
ARHGEF9
MYH9
CLCN4
ARL5B
DACH1
RARB
TSPAN9
MTF1
ACSL1
ITGA6
PPP1CB
SHANK2
ST5
NFKBIA
C18orf1
STOX2
KIAA0240
PEX13
CTBP2
RASL12
HIVEP2
SKI
CCDC85A
TLL1
ZNF521
ANK3
ZNF238
CASK
BTG1
JUP
STRN
MCF2L
LRP2
CNKSR3
DIO2
MGAT4A
PNRC1
IL10RA
SLC12A2
RASSF2
CAPN6
ENTPD7
LITAF
CDC37L1
EFNB2
BMPR2
CYLD
EHF
ADAMDEC1
BBOX1
ELF5
CD93
HLA-DRA
GABRP
C10orf81
OLFM4
CCL8
GPR65
VTCN1
CLDN8
CCL18
CLEC4E
MS4A7
PROM1
GNLY
GBP4
HLA-DQA2
SCGB2A2
C1QA
VGLL1
LILRB2
FPR1
GPR4
SCGB2A1
GZMH
CPA3
COL8A2
C1QB
CCL5
SLC5A1
HBB
AOAH
LTF
IL12RB2
HLA-DMA
ITGB6
CCL7
CCR7
ALOX5AP
AQP5
OSM
CRTAM
CIITA
LRRC25
CCL11
AZGP1
PLEK
TREM1
RBP7
VNN2
APOBEC3A
TPSAB1
TNF
CAMP
TAGAP
CLDN4
LILRA4
FCN1
CHI3L2
CYB5R2
TRIM22
MAPK13
CLEC7A
NKG7
CD86
SCGB1D1
SLC8A1
SIRPG
DOK2
HTRA4
BCL2L14
ACE2
LILRB5
MIA
ALDH1A3
BPI
FUT3
PRF1
FOLR2
SLC11A1
DENND2D
TINAGL1
FUT2
HLA-DOB
IL1R2
LIPH
BGN
CD79A
LAIR1
CEBPE
CD80
LILRB4
IL1B
KRT19
MESP1
SIGLEC9
C11orf16
TNFRSF9
CALCB
TRIM69
A2ML1
SPOCK2
CST7
CEACAM19
SBSN
LILRA3
IFI44
FOXI1
MPO
SLPI
P2RY10
C19orf18
DAPP1
GPR132
C5AR1
PTPN6
PARVG
CLRN3
MXRA5
RYR1

## Sheet: Level 3
Gene
FCGR3A
IRF6
MNDA
PVRL4
FCER1A
IL2RA
TNFAIP8L2
S100A9
SLAMF7
CHI3L1
S100A8
NLRP3
CTHRC1
DNAJC5B
AIM2
CALML5
RAB25
LAD1
LY6D
CD84
DARC
LAMC2
PYHIN1
FCRL3
TMEM71
S100A14
SLURP1
TRAF3IP3
IVL
NET1
CD244
IL10
SELE
MARCH1
LMOD1
CRISPLD1
WISP1
PRELP
TRIB1
RUNX1T1
PBX1
ESRRG
SKIL
KCNQ3
SAMD12
DENND1B
ATP1B1
DHTKD1
UBE2W
PI15
RAB2A
LY6E
CACNA1E
PLXNA2
KLF6
ZBTB41
RNF19A
TRAM1
MID2
