# Supplementary material for: Integrative exploration of genomic profiles for triple negative breast cancer identifies potential drug targets
Source: Medicine (Baltimore). 2016 Jul 29;95(30):e4321. doi: 10.1097/MD.0000000000004321 (PMC5265847; doi:10.1097/MD.0000000000004321)
Supplement: Supplemental Digital Content [file medi-95-e4321-s002.xls]

## Sheet: Expression-miRNA-CNA 
Genes identified in expression, miRNA and CNV analysis
PI15
TRIB1
ATP1B1
CRISPLD1
ESRRG
KCNQ3
KLF6
MARCH1
PBX1
RAB2A
RNF19A
SAMD12
SELE
UBE2W
CACNA1E
DENND1B
DHTKD1
LMOD1
LY6E
PLXNA2
PRELP
RUNX1T1
SKIL
TRAM1
WISP1
ZBTB41

## Sheet: Expression-CNA-Methylation
Genes identified in expression, CNV and methylation analysis
FCGR3A
IRF6
MNDA
PVRL4
FCER1A
IL2RA
TNFAIP8L2
S100A9
SLAMF7
CHI3L1
S100A8
NLRP3
CTHRC1
DNAJC5B
AIM2
CALML5
RAB25
LAD1
LY6D
CD84
DARC
LAMC2
PYHIN1
FCRL3
TMEM71
S100A14
SLURP1
TRAF3IP3
IVL
NET1
CD244
IL10

## Sheet: Expression-miRNA-Methyl
Genes identified in expression, miRNA and methylation analysis
MID2

## Sheet: Methylation-miRNA-CNA
Genes identified in CNV, miRNA and methylation analysis
FAM107B
TM4SF1
LRRC15

## Sheet: Mutation-CNA-Methylation
Genes identified in CNV, mutation and methylation analysis
FLG

## Sheet: Expression-CNA
Genes identified in expression and CNV analysis
RGS1
FCGR3A
FMOD
SELE
IRF6
CYP7B1
FCGR2B
MNDA
PVRL4
FABP4
FMO1
TRPS1
SLAMF8
TLR5
TSPYL5
NCF2
C1orf116
FCER1A
SULF1
IL2RA
CTSK
TNFSF10
TNFAIP8L2
FMO3
FMO2
MARCH1
DPT
S100A9
SLAMF7
C8orf47
LGR6
FASLG
SLAMF1
RGS18
CHI3L1
S100A8
SELP
STMN2
CCDC3
GRHL2
LMOD1
HORMAD1
SFT2D2
C3orf55
HRASLS
OLFML2B
SERTAD4
FBXO32
NLRP3
IGSF9
CRISPLD1
CHIT1
CTHRC1
CA3
DNAJC5B
NCALD
C1orf54
FCER1G
OAZ3
MAL2
CHMP4C
AIM2
CALML5
TNN
RAB25
LAD1
C1orf186
RDH10
CGN
LY6D
HSPA6
SLA
KIF26B
SUSD4
ECHDC3
CD84
CD48
WISP1
PRELP
LRRC6
HSD11B1
DUSP23
DARC
CTSS
LAMC2
EFNA1
FMO4
DNM3
TMEM79
ELF3
TRIB1
RASAL2
PYHIN1
C1orf198
EFNA4
RUNX1T1
OPTN
BCL6
SLC45A4
PIGR
KMO
FCRL3
RGS16
TMEM71
ATP13A5
MEX3A
PLCH1
PBX1
S100A14
NPL
RGS2
FCGR2A
RGS13
SLC26A7
ADORA1
ATP13A4
F11R
FAM110B
MPZL1
SEMA4A
PKP1
PEA15
ANKRD45
ARHGAP30
XCL2
ESRRG
SLC35F3
MTSS1
SELL
MGST3
SKIL
TDRD5
LYNX1
THBS3
MARCH2
ADAMTS4
GPR137B
ALDH9A1
SLC26A9
RC3H1
SLURP1
KCNQ3
LAX1
PBXIP1
SHE
SAMD12
SCYL3
TBX19
CDC42SE1
TMEM65
TRAF3IP3
FCRL5
TP53BP2
KHDRBS3
CREB3L4
CFH
KLHDC8A
DENND1B
B3GALNT1
TPD52
SSR2
ACBD3
S100A11
FAM83H
COL22A1
ATP1B1
KCNK1
LRRCC1
PLEKHO1
NCSTN
H3F3A
DHTKD1
XCL1
STX6
UBE2W
HHAT
USP6NL
STK3
TG
FABP5
KIFAP3
PI15
LRRN2
IVL
RAB2A
LY6E
CACNA1E
KCNB2
BNIPL
PTPRC
TRIM17
PLXNA2
ENPP2
RIPK2
KLF6
ZBTB41
NET1
POGK
ZHX2
RNF19A
KIAA0040
CD244
IL10
S100A12
UFC1
TRAM1
C1orf51
RAB4A
PRPF18

## Sheet: Expression-Methylation
Genes identified in expression and methylation analysis
MNDA
FCER1A
IVL
DNAJC5B
AIM2
A2ML1
PYHIN1
CLEC7A
CLDN8
LAIR1
CST7
GABRP
ELF5
HLA-DOB
PARVG
DARC
SLAMF7
AOAH
ACE2
C10orf81
FCN1
FPR1
SLC8A1
S100A9
C1QB
HBB
CEACAM19
NLRP3
VTCN1
HLA-DRA
SLPI
DAPP1
LIPH
VGLL1
CLEC4E
GPR132
CPA3
FCRL3
ALDH1A3
IL1R2
CD93
TNF
CCL11
IL12RB2
CAMP
LILRB5
CCL7
CCL8
OLFM4
TMEM71
S100A14
IL2RA
GZMH
FCGR3A
SLURP1
LILRB2
P2RY10
SLC5A1
EHF
GPR65
LILRA4
GBP4
S100A8
SIGLEC9
FUT2
ALOX5AP
CALML5
APOBEC3A
GNLY
MIA
PTPN6
TNFRSF9
CD84
C5AR1
LAMC2
BBOX1
MESP1
PVRL4
CHI3L1
IL10
NKG7
SLC11A1
CD80
CLRN3
NET1
HTRA4
LRRC25
BCL2L14
CRTAM
SBSN
COL8A2
ITGB6
SCGB2A2
CEBPE
TREM1
CALCB
TAGAP
CCL18
RAB25
SCGB1D1
CYB5R2
BGN
CLDN4
OSM
TNFAIP8L2
LY6D
DOK2
AZGP1
C11orf16
HLA-DQA2
AQP5
TPSAB1
VNN2
BPI
SIRPG
CD244
CCL5
CHI3L2
SCGB2A1
CD86
KRT19
IL1B
CIITA
TRIM22
MPO
TRIM69
LILRB4
FOLR2
PROM1
CCR7
MAPK13
ADAMDEC1
PLEK
FOXI1
C1QA
CD79A
LILRA3
IRF6
HLA-DMA
LTF
TINAGL1
FUT3
IFI44
CTHRC1
C19orf18
RBP7
PRF1
TRAF3IP3
SPOCK2
LAD1
DENND2D
GPR4
MID2
MS4A7

## Sheet: Expression-miRNA
Genes identified in expression and miRNA analysis
BMPR2
GRHL1
HS3ST2
NOX4
PI15
PPP1CB
ST5
TRIB1
ADAMTSL3
ANK3
APP
ATP1B1
BCL11A
BTG1
CALM2
CCDC85A
CNKSR3
COL11A1
COL12A1
COL1A2
CRISPLD1
CTBP2
DACH1
DIO2
DLL4
EBF3
EFNB2
EN1
ESRRG
FGF1
FGF7
FGFR2
FRMD4B
GRHL3
GRIN3A
HIVEP2
ID4
ITGA6
JUP
KCNE3
KCNQ3
KCTD12
KIAA0240
KIAA1217
KLF5
KLF6
LMO4
LRRC1
MAFB
MARCKS
MID2
MTF1
MYH9
NFIA
NFIB
NFKBIA
NOTCH3
PBX1
PEX13
PNRC1
PPP1R14C
PTPRE
RAB2A
RAPGEF5
RASGEF1A
RNF19A
SAMD12
SELE
SFRP2
SHANK2
SLC34A2
SLCO2B1
SORBS1
SOX11
SOX4
SOX9
STK38L
STRN
TGFB3
TSHZ2
TSHZ3
UBE2W
WWC1
ZMYND11
ZNF238
ZNF521
ZNF532
ACSL1
ADAMTS5
ARHGEF9
ARL5B
BTLA
C10orf54
C18orf1
C18orf34
CACNA1E
CAPN6
CASK
CCDC6
CD163
CDC37L1
CLCN4
CX3CL1
CXCL10
CYLD
DENND1B
DHTKD1
ENTPD7
FLT3
FRY
GRAMD3
GYLTL1B
IGF1
IL10RA
IL2RB
INSR
ISLR
KCNJ2
KCNN4
KCTD1
KDR
KIAA0247
KL
LITAF
LMOD1
LPP
LRP2
LY6E
MCF2L
MGAT4A
MRAS
MYLK
NEBL
PCDH17
PIK3R1
PLSCR4
PLXNA2
PRELP
RAB40B
RARB
RASGEF1B
RASL12
RASSF2
RGMA
RNF144B
RSPO3
RUNX1T1
SHROOM3
SKI
SKIL
SLC12A2
SLC41A2
SLITRK6
STOX2
TFCP2L1
TFEC
TLL1
TNFSF13B
TPPP3
TRAM1
TRIM2
TSPAN9
VAMP8
WISP1
WNT4
ZBTB41
ZNF436

## Sheet: Expression-Mutation
Genes identified in expression and mutation analysis
MXRA5
RYR1

## Sheet: CNA-Methylation
Genes identified in CNV and methylation analysis
MNDA
FCER1A
IVL
FLG
LCE3D
CD1C
DNAJC5B
AIM2
LCE2D
PYHIN1
APCS
TM4SF4
DARC
CYP11B1
SLAMF7
LCE1F
CD1B
ITIH2
S100A9
SPATA16
SPTA1
NLRP3
OR10J1
FAM107B
LCE4A
LCE2B
CD1E
FCRL3
LCE2C
SPRR1A
TSTD1
LCE5A
PSCA
GSDMC
LCE3E
RGSL1
KISS1
FAM71A
GML
TMEM71
S100A14
IL2RA
POP1
SMCP
FCGR3A
SLURP1
S100A8
LRRC15
CALML5
FCGR3B
CD84
FAM83A
SPRR2A
LAMC2
PVRL4
CHI3L1
IL10
NET1
COLEC10
LAMB3
PAPPA2
IGFN1
RAB25
LCE1A
TNFAIP8L2
LY6D
CD1D
MAEL
SELENBP1
CD244
SPRR1B
TNNT2
MYBPH
TM4SF1
IRF6
IFI16
CTHRC1
CAMK1G
SNX31
LCE2A
TRAF3IP3
DCAF4L2
LAD1
SLAMF6

[truncated: 4 more sheets: CNA-miRNA, Methylation-miRNA, CNA-Mutation, Methylation-Mutation]
