# Supplementary material for: Integrative exploration of genomic profiles for triple negative breast cancer identifies potential drug targets
Source: Medicine (Baltimore). 2016 Jul 29;95(30):e4321. doi: 10.1097/MD.0000000000004321 (PMC5265847; doi:10.1097/MD.0000000000004321)
Supplement: Supplemental Digital Content [file medi-95-e4321-s003.xls]

## Sheet: Overlapping genes
The Level 1 genes presented in Shiang's thesis	The Level 2 genes presented in Shiang's thesis	The Level 3 genes presented in Shiang's thesis
ARHGEF9	ARHGEF9	LAD1
C11orf75	CAPN6
C13orf15	CCL8
C1S	CD86
CALB2	CLCN4
CAPN6	CYLD
CCL8	EN1
CD86	FABP5
CDH3	KCNN4
CLCN4	KLF5
CXCL11	LAD1
CYLD	MIA
DSG2	NFIB
EN1	PNRC1
EPHB3	SFT2D2
FABP5	TSPYL5
FOXC1	KCNJ2
FXYD6	GABRP
FZD7	LILRB2
GABRP	HLA-DOB
GPRC5B
GZMB
HLA-DOB
HLA-E
HLA-G
KCNJ2
KCNN4
KLF5
KLHL24
KLK7
LAD1
LILRB2
LY75
MFGE8
MIA
MMP7
MPZL2
NDRG2
NFIB
NMI
NRTN
PADI2
PAPSS1
PELI1
PNRC1
PRKX
RAP2A
RSU1
SCHIP1
SERPINB5
SFT2D2
SIX3
SOSTDC1
TAP1
TLR2
TSPYL5
VGLL4
WWTR1
Note: Kinase-encoding genes are highlighted in blue color.
